# Supplementary material for: Xanthatin synergizes with cisplatin to suppress homologous recombination through JAK2/STAT4/BARD1 axis in human NSCLC cells
Source: J Cell Mol Med. 2021 Jan 13;25(3):1688–99. doi: 10.1111/jcmm.16271 (PMC7875932; doi:10.1111/jcmm.16271)
Supplement: Supplementary file 2 — Table S1‐S5 [file JCMM-25-1688-s002.xlsx]

## Sheet: Table S1
Supplemental Table S1. Primer sequences for 12 candidate DEGs.
Hsa-NTRK3-F	5'-CAgTACTTCCgTCAgggAC-3'
Hsa-NTRK3-R	5'-CCTTgggTAAgACACTTCC-3'
Hsa-HMOX1-F	5'-gACggCTTCAAgCTggTg-3'
Hsa-HMOX1-R	5'-gCAgCTCTTCTgggAAgTAg-3'
Hsa-ALDH1A3-F	5'-gACATTgACCgTgAgATTCg-3'
Hsa-ALDH1A3-R	5'-gCTgTTgTggCgTTAgAAg-3'
Hsa-DUSP6-F	5'-CTTCAgCAgTTTCTCTTggC-3'
Hsa-DUSP6-R	5'-CAATTCCgCACTTggTAACC-3'
Hsa-BARD1-F	5'-ggTgCTCTCATTCATgAATCg-3'
Hsa-BARD1-R	5'-gAggAACCAAACTggCAAg-3'
Hsa-ZMAT3-F	5'-gCCCTCTTTTggTACCTgAg-3'
Hsa-ZMAT3-R	5'-gCAggATCTgACATACTCCAg-3'
Hsa-FAS-F	5'-CACCACTATTgCTggAgTC-3'
Hsa-FAS-R	5'-CTgCAAgAgTACAAAgATTggC-3'
Hsa-IGFBP3-F	5'-CgTgCACTgCTACAgCATgC-3'
Hsa-IGFBP3-R	5'-CTgCTCTTTgCTgACTACTgg-3'
Hsa-CCNB3-F	5'-gCCACTgCCTTTATgATTgC-3'
Hsa-CCNB3-R	5'-gTTggTgTggATACACCTAg-3'
Hsa-CDKN1A-F	5'-gCTgATCTTCTCCAAgAgg-3'
Hsa-CDKN1A-R	5'-gCCAgggTATgTACATgAg-3'
Hsa-BBC3-F	5'-gAgCAAATgAgCCAAACgTg-3'
Hsa-BBC3-R	5'-gCACAggATTCACAgTCTg-3'
Hsa-SESN1-F	5'-CgCCTTTATCCAgATgTggg-3'
Hsa-SESN1-R	5'-gCCCgTCTAAgCATTgAgg-3'
Hsa-GOLPH3L-F	5'-ggTggTTTAgTTTCACCCAg-3'
Hsa-GOLPH3L-R	5'-gCAATTCCAgAgACCATCTg-3'
Hsa-METTL3-F	5'-gACAgATgATgAgATgCgCAg-3'
Hsa-METTL3-R	5'-CATggTTCAACCAgTgACCTg-3'

## Sheet: Table S2
Supplemental Table S2. The IC50 values of Xa for inhibition of viability of NSCLC cells.
	A549	H1299
12h IC50 (μM)	21.28	12.79
24h IC50 (μM)	11.05	4.931
48h IC50 (μM)	6.295	0.9394

## Sheet: Table S3
Supplemental Table S3. Illumina RNA sequencing and mapping statistics.
sample_name	paired_reads	overall_read_mapping_rate	Aligned_pairs	multiple_alignments	discordant_alignments	concordant_pair_alignment_rate
control_1	44475438	0.443	16421443	1161888	58317	0.368
control_2	45229256	0.449	16873520	1213442	67201	0.372
control_3	50471752	0.459	19825205	1394581	72223	0.391
Xa_1	40286349	0.398	13896890	1092885	45808	0.344
Xa_2	39390415	0.382	12372993	958915	46015	0.313
Xa_3	39980622	0.393	13037069	992795	46630	0.325

## Sheet: Table S4
Supplemental Table S4. FPKM for expressed genes.
geneID	geneName	control_1.FPKM	control_2.FPKM	control_3.FPKM	Xa_1.FPKM	Xa_2.FPKM	Xa_3.FPKM
ENSG00000127720	METTL25	4.25019	4.02658	5.6254	6.6979	3.45257	4.06496
ENSG00000051596	THOC3	22.6232	24.4742	22.2332	26.5211	25.7832	22.6301
ENSG00000135541	AHI1	24.3608	21.2285	23.6621	18.2998	21.8978	19.4477
ENSG00000143376	SNX27	34.9858	28.5094	32.6223	27.8115	30.4734	31.6142
ENSG00000256006	AC084117.1	3.93745	0	5.65147	0	0	5.11839
ENSG00000172172	MRPL13	47.3461	50.8618	46.5843	46.6273	46.5287	53.2154
ENSG00000132604	TERF2	16.9708	20.6441	17.7309	24.6556	24.2087	13.7493
ENSG00000142185	TRPM2	3.40712	3.91268	3.5276	4.54903	3.93569	3.93403
ENSG00000131724	IL13RA1	45.3324	43.8555	44.6168	42.1698	40.7172	41.1627
ENSG00000112812	PRSS16	2.01882	2.41714	2.47868	2.03242	1.53309	2.27004
ENSG00000128595	CALU	124.72	113.249	116.564	132.903	119.619	116.701
ENSG00000175220	ARHGAP1	30.4014	29.1482	29.5327	29.7308	29.8591	31.6886
ENSG00000168283	BMI1	49.9957	52.9294	41.4878	35.8515	49.536	45.1071
ENSG00000228175	GEMIN8P4	0.434343	1.01118	1.41389	0.728257	1.17291	0.367561
ENSG00000034510	TMSB10	2521.77	2731.14	2811.55	2725.28	2474.17	2338.39
ENSG00000174684	B4GAT1	10.9549	11.3374	10.8871	15.8398	13.5486	14.2286
ENSG00000131652	THOC6	28.164	27.5771	28.8563	19.294	21.0851	17.663
ENSG00000107185	RGP1	9.7569	9.62825	10.2078	9.50365	10.4599	11.208
ENSG00000256967	AC018653.3	9.85393	6.29324	9.50379	9.05335	8.15306	8.76566
ENSG00000119314	PTBP3	94.218	91.5887	94.0984	96.6278	97.8668	100.9
ENSG00000196652	ZKSCAN5	7.91474	7.97097	7.72625	8.21129	8.31793	8.2603
ENSG00000100568	VTI1B	55.9383	52.3516	47.8247	53.7415	64.8929	60.6361
ENSG00000108468	CBX1	83.438	78.6421	76.966	60.6595	58.6969	62.7631
ENSG00000130349	C6orf203	4.31807	5.64308	6.61404	6.50367	6.53748	4.61992
ENSG00000113163	COL4A3BP	15.6165	18.0188	15.4769	18.3113	19.2172	19.5944
ENSG00000155760	FZD7	5.2845	5.24568	5.9012	6.3561	6.36336	5.3622
ENSG00000125266	EFNB2	5.64076	5.14391	5.4344	3.0812	2.84532	3.70211
ENSG00000227666	CYCSP24	1.88813	2.10789	5.27002	0	1.34655	2.43167
ENSG00000107404	DVL1	26.7769	26.849	26.3737	27.1056	29.1136	31.3247
ENSG00000105829	BET1	23.2054	21.8474	23.3692	24.4004	26.0394	23.113
ENSG00000165985	C1QL3	1.02119	0.807346	1.13211	0.667744	1.45482	0.667483
ENSG00000285331	AC090517.5	8.4309	8.17244	9.13246	9.95632	7.912	9.48645
ENSG00000196220	SRGAP3	1.00268	1.47592	1.32004	1.45499	1.65096	1.04269
ENSG00000131238	PPT1	44.3662	41.9395	41.4219	40.6707	43.8836	42.5318
ENSG00000088451	TGDS	6.8549	6.18	5.70268	8.21733	6.44385	6.92215
ENSG00000099330	OCEL1	5.05541	4.52274	3.8203	5.44825	5.71667	4.34703
ENSG00000155792	DEPTOR	1.54058	1.12482	1.65006	2.13915	2.95046	2.86895
ENSG00000101146	RAE1	29.1439	33.3495	31.3641	37.5435	25.4966	29.2748
ENSG00000105053	VRK3	13.2961	14.2062	13.8369	14.0669	13.3376	14.5576
ENSG00000121671	CRY2	4.33754	4.71189	3.88511	3.77112	6.77972	5.13371
ENSG00000100577	GSTZ1	16.3717	17.4963	15.8141	16.8871	21.5889	14.4413
ENSG00000213963	AC019080.1	1.15917	1.30162	0.675732	2.06641	1.33907	1.60962
ENSG00000235777	DPYD-AS2	1.04443	1.02767	0.928392	0.324984	0.704306	1.3342
ENSG00000223450	AL590632.1	1.10226	1.17317	1.50781	1.3508	0.768038	2.82114
ENSG00000078114	NEBL	20.4986	21.0362	17.4464	19.3212	22.6325	21.4842
ENSG00000181852	RNF41	16.3921	17.0314	19.0092	15.2784	15.6018	16.3858
ENSG00000167553	TUBA1C	567.623	598.03	566.425	472.324	489.746	487.166
ENSG00000082258	CCNT2	13.4609	13.0052	13.0812	12.6914	11.277	13.6971
ENSG00000116062	MSH6	79.3784	77.8955	81.6061	69.9611	74.1833	71.7542
ENSG00000263235	AC006111.2	2.87533	1.65093	2.00781	0.788904	1.03076	1.62073
ENSG00000186577	SMIM29	16.302	13.3414	11.5411	15.8336	12.9835	14.9671
ENSG00000197943	PLCG2	2.54155	3.43361	2.27057	4.75958	2.91855	2.72707
ENSG00000154222	CC2D1B	11.2942	11.51	10.6481	13.7619	15.8957	13.6581
ENSG00000271327	AC010201.2	1.4596	1.27039	1.83319	0.994167	1.73114	1.4937
ENSG00000047315	POLR2B	65.3655	61.9038	64.1326	55.1464	58.1326	58.5958
ENSG00000162636	FAM102B	5.42365	5.85979	6.041	5.35851	4.86225	5.17459
ENSG00000115159	GPD2	21.7223	21.5848	24.8489	25.6026	19.7367	30.3655
ENSG00000044115	CTNNA1	132.012	115.371	115.944	119.277	112.636	123.485
ENSG00000212694	LINC01089	5.97317	7.94498	8.73114	4.54796	3.55723	4.09133
ENSG00000088766	CRLS1	44.855	47.7672	44.3155	35.7708	46.9944	36.9356
ENSG00000285752	AL031281.2	2.20522	2.54894	2.4837	2.05414	2.57841	2.23955
ENSG00000143457	GOLPH3L	13.7137	14.4232	15.1234	11.8844	13.2898	12.4501
ENSG00000132612	VPS4A	26.509	27.8854	27.2736	27.0242	26.2765	25.2568
ENSG00000163481	RNF25	10.2755	10.875	9.18593	12.1277	11.2158	14.3096
ENSG00000145868	FBXO38	22.0341	19.954	19.9155	21.2299	19.3761	20.7929
ENSG00000070669	ASNS	38.2585	39.446	38.4749	40.8152	41.9409	43.4833
ENSG00000198899	MT-ATP6	6012.62	5289.89	5556.15	4526.96	6128.39	5698.95
ENSG00000178585	CTNNBIP1	9.35102	6.59479	7.75658	11.074	11.4516	9.58386
ENSG00000157306	ZFHX2-AS1	0.760934	1.49048	0.645812	0.236499	1.34159	1.04254
ENSG00000077312	SNRPA	83.4808	91.0642	72.0048	72.6456	65.7733	79.557
ENSG00000284981	AC093668.3	6.52287	5.11239	6.01969	6.39444	7.28815	6.95256
ENSG00000132275	RRP8	19.4098	15.7497	18.3366	13.6004	14.8418	14.3818
ENSG00000237628	MTCO2P19	1.58672	1.99592	1.76719	1.73974	1.6137	1.0082
ENSG00000204160	ZDHHC18	15.3825	15.6759	17.3864	17.5069	15.6611	15.8157
ENSG00000115310	RTN4	197.378	207.42	199.613	229.053	224.775	227.43
ENSG00000119669	IRF2BPL	20.56	19.7907	19.1672	27.4578	26.2401	26.3144
ENSG00000186063	AIDA	44.9131	44.4763	41.3366	41.8545	43.8798	42.7068
ENSG00000180376	CCDC66	13.0386	14.3867	14.1031	11.9683	15.6885	14.3526
ENSG00000074356	NCBP3	31.7176	26.1937	23.9904	19.5587	19.0886	19.4441
ENSG00000007384	RHBDF1	9.55377	10.2799	11.6899	19.5524	14.7655	14.5807
ENSG00000231691	AL592114.3	1.38982	2.14886	1.56339	0.431158	0	0.442898
ENSG00000129559	NEDD8	235.124	250.157	237.296	267.685	270.191	258.907
ENSG00000254893	AC113404.3	1.35452	2.28179	1.00757	1.97662	2.14755	2.29641
ENSG00000256683	ZNF350	2.68128	3.3943	3.76171	5.77231	3.00999	3.28021
ENSG00000267575	AC006504.5	21.8445	22.7026	22.2922	21.6386	25.9964	20.2134
ENSG00000041353	RAB27B	12.9764	16.9088	16.3377	20.9186	24.8766	16.8552
ENSG00000148229	POLE3	40.0247	46.2809	44.4321	35.2726	34.0147	34.1981
ENSG00000143545	RAB13	62.4545	56.3173	57.8963	61.5287	64.6242	64.2996
ENSG00000092470	WDR76	24.7449	20.3589	22.5945	18.1765	18.2982	17.8423
ENSG00000180662	RPL21P8	0.965085	3.66695	0.431176	1.50745	1.31311	0.61374
ENSG00000119688	ABCD4	20.6251	21.6405	19.2225	21.7219	18.6508	18.2662
ENSG00000149328	GLB1L2	1.34447	1.30582	2.72357	1.51442	1.68258	1.26722
ENSG00000182118	FAM89A	9.31402	8.12648	6.69918	9.02054	10.0424	9.30143
ENSG00000139168	ZCRB1	26.1774	26.7322	28.5355	28.143	28.9053	30.7405
ENSG00000212864	RNF208	0.674425	0.666503	1.11814	0.851516	1.35938	1.60317
ENSG00000124164	VAPB	24.4782	25.4439	25.7925	29.5269	26.5973	29.9618
ENSG00000280129	AL132780.5	1.83075	1.39983	1.21139	1.54441	0.954155	0.837546
ENSG00000278311	GGNBP2	48.4171	52.0109	50.9204	48.4162	54.7717	55.9074
ENSG00000233010	RPEP4	2.3535	2.76209	3.14494	1.22961	3.72317	2.99068
ENSG00000166974	MAPRE2	12.5439	11.9932	12.6534	14.4071	13.9069	18.551
ENSG00000140650	PMM2	42.012	38.2406	42.2334	37.1459	38.5448	36.7166
ENSG00000130856	ZNF236	9.1287	10.8701	49.5406	13.5529	14.6636	10.5868
ENSG00000162704	ARPC5	107.582	98.1536	103.037	107.375	90.6977	91.3088
ENSG00000175305	CCNE2	6.27155	6.29608	6.27469	6.55161	6.60284	8.28849
ENSG00000273391	AC083880.1	2.89537	2.93356	1.29355	1.50753	4.26756	3.98947
ENSG00000196810	CTBP1-DT	5.83823	5.35193	6.90403	7.23521	6.92235	6.25449
ENSG00000204764	RANBP17	19.6875	26.5053	18.8527	20.2609	24.0163	28.033
ENSG00000136982	DSCC1	15.8175	16.9338	14.3892	14.7445	11.4937	13.436
ENSG00000107566	ERLIN1	47.1795	45.6976	48.9308	42.956	48.3153	46.0546
ENSG00000145919	BOD1	44.1094	43.2076	42.7159	34.911	33.3241	33.5839
ENSG00000184792	OSBP2	6.45185	8.08019	5.77828	12.4178	15.3916	11.3721
ENSG00000151746	BICD1	37.1787	38.312	39.1193	40.0342	41.5144	38.86
ENSG00000163125	RPRD2	18.0548	17.5629	18.037	15.9165	17.0858	16.8874
ENSG00000065613	SLK	24.4971	24.0029	29.1787	32.2601	25.5077	26.0719
ENSG00000178665	ZNF713	1.11348	0.991037	1.31105	1.52977	1.50745	0.862009
ENSG00000168646	AXIN2	9.1843	7.63914	8.87805	7.68343	5.51025	5.07756
ENSG00000014914	MTMR11	11.2926	13.6646	11.1093	9.87261	11.1254	9.77144
ENSG00000225648	SBDSP1	27.222	35.8578	31.4379	34.1537	33.0896	36.5797
ENSG00000113391	FAM172A	12.134	15.4384	15.9495	17.7557	16.675	15.3103
ENSG00000066135	KDM4A	12.119	13.897	15.4274	13.0737	12.0655	14.1499
ENSG00000241213	LINC02024	3.71986	4.23204	3.6196	1.42788	2.30708	1.26783
ENSG00000152078	TMEM56	35.5454	38.6601	32.4926	32.0041	40.9797	34.9334
ENSG00000151718	WWC2	30.2402	38.1525	28.7295	31.692	35.0605	35.946
ENSG00000229372	SZT2-AS1	1.23464	1.69632	1.2339	0.969737	0.834117	2.15528
ENSG00000186594	MIR22HG	8.24063	7.34916	6.22494	11.7649	14.751	9.39701
ENSG00000069849	ATP1B3	105.233	96.4822	92.5149	100.476	103.638	94.6814
ENSG00000228663	PSMD10P1	10.2838	8.67906	10.1394	5.85349	6.73429	5.91712
ENSG00000141569	TRIM65	16.3222	13.5886	16.4587	13.1844	16.3533	13.6388
ENSG00000135476	ESPL1	17.8637	18.584	19.9612	19.6324	15.6955	15.1085
ENSG00000198380	GFPT1	14.4491	12.3148	13.9564	17.7257	17.1294	16.1045
ENSG00000152904	GGPS1	18.2866	17.8716	17.6602	19.3019	19.9107	18.9494
ENSG00000011143	MKS1	9.6286	9.18933	7.95287	8.96485	8.37174	9.17422
ENSG00000115762	PLEKHB2	26.515	27.3982	27.0478	31.5476	31.6157	31.2652
ENSG00000129595	EPB41L4A	8.6635	6.29691	4.63045	6.96924	10.7439	10.339
ENSG00000136098	NEK3	3.78081	4.06948	3.34482	3.42558	3.19714	3.91454
ENSG00000260229	PPIAP51	24.6958	21.4933	23.6119	13.1441	21.2038	16.9536
ENSG00000258693	AL133368.2	0.987073	1.04111	2.69019	1.21365	3.4237	1.26182
ENSG00000040933	INPP4A	9.58624	10.4119	9.51239	9.27499	13.327	11.125
ENSG00000258457	AL132780.2	1.87094	1.16106	1.64195	2.05649	3.15474	2.54904
ENSG00000241158	ADAMTS9-AS1	2.96418	1.9251	1.6839	1.68442	1.1236	0.927822
ENSG00000223886	AC073073.1	1.28208	0.328948	0.575844	0	1.31658	2.45004
ENSG00000266145	RHOT1P1	7.72112	7.59368	7.15674	5.1757	8.52819	8.8284
ENSG00000166664	CHRFAM7A	7.90332	7.96378	6.38926	6.3866	7.92651	7.53012
ENSG00000115944	COX7A2L	55.6183	57.697	56.2616	49.2658	48.8696	51.6781
ENSG00000115266	APC2	2.42243	2.33632	2.09172	1.91727	2.21688	1.98128
ENSG00000164896	FASTK	29.7138	33.8243	35.1902	38.136	37.1689	36.4068
ENSG00000278845	MRPL45	41.4714	43.0037	41.2816	44.2553	40.7046	44.7938
ENSG00000004864	SLC25A13	33.4673	31.3952	32.2647	27.4168	27.9847	25.6412
ENSG00000139613	SMARCC2	62.9164	52.6845	62.5817	47.785	57.0639	50.1789
ENSG00000260536	AL035071.2	2.28533	1.00615	2.6405	0.811348	2.68335	1.66391
ENSG00000047188	YTHDC2	20.3467	22.2842	20.9215	19.6788	20.0155	24.2361
ENSG00000092421	SEMA6A	1.61222	1.30285	1.3536	0.996746	0.322895	1.05944
ENSG00000187266	EPOR	2.784	4.00355	3.05482	3.33066	1.94094	2.46017
ENSG00000113580	NR3C1	68.9527	66.123	63.1427	71.3503	59.6231	64.8118
ENSG00000111652	COPS7A	28.7512	27.9711	26.7084	30.6416	33.9459	35.9856
ENSG00000158864	NDUFS2	41.0931	48.9858	48.7854	50.5361	51.3406	44.7622
ENSG00000168268	NT5DC2	43.5478	43.0945	39.6058	31.8491	28.9972	31.3782
ENSG00000166710	B2M	471.056	487.725	457.549	427.466	451.48	457.568
ENSG00000078142	PIK3C3	15.2446	16.9454	14.1581	17.0071	19.0649	17.3474
ENSG00000267301	RPL23AP77	0.961557	1.31597	1.15169	1.19528	0	1.22531
ENSG00000258142	AC093023.1	2.40242	1.33223	0.238932	0.665964	1.09187	0.679405
ENSG00000231169	EEF1B2P1	1.47651	2.13489	1.75024	2.67857	1.99668	1.45833
ENSG00000264914	AC015845.1	6.84666	12.4869	1.4037	13.8313	2.14885	2.93143
ENSG00000186297	GABRA5	51.6519	47.9516	52.2606	55.7191	50.7187	53.3831
ENSG00000164066	INTU	3.09492	4.14376	2.32022	2.70534	4.27775	2.96941
ENSG00000227973	PIN4P1	4.61298	5.80989	3.76402	1.13663	5.10804	4.71465
ENSG00000267244	AC012615.6	1.1626	1.9793	1.56952	1.45444	1.19055	1.52849
ENSG00000231925	TAPBP	49.9724	43.1035	47.8968	48.6084	46.4581	49.4634
ENSG00000131378	RFTN1	6.3477	5.58717	4.75021	5.46367	6.0295	10.2206
ENSG00000133740	E2F5	16.5853	13.8206	12.5483	14.7223	14.417	14.1498
ENSG00000165655	ZNF503	10.4332	9.61918	10.16	8.62968	8.64291	8.46075
ENSG00000125875	TBC1D20	21.2859	21.4871	21.5502	22.0779	23.1031	21.0054
ENSG00000236540	AC006547.1	2.87477	2.53605	2.97014	2.89571	1.9344	2.2835
ENSG00000101439	CST3	177.158	185.778	188.961	224.031	208.578	217.687
ENSG00000163521	GLB1L	1.55228	3.19857	1.83071	2.00225	1.60891	1.32315
ENSG00000135090	TAOK3	15.3538	11.6997	12.3297	17.9612	15.2323	17.1144
ENSG00000233559	LINC00513	4.19746	3.67372	5.05815	5.57037	6.8603	4.99343
ENSG00000164932	CTHRC1	0.916647	1.45801	1.58785	1.77947	0.593477	1.83052
ENSG00000203722	RAET1G	2.93096	2.89748	2.36506	2.77025	1.99076	1.47384
ENSG00000138434	ITPRID2	49.4277	36.0321	32.2019	44.6154	34.5359	33.5199
ENSG00000255492	AC104383.1	0.555557	0	3.03938	1.36139	5.41809	1.42159
ENSG00000172531	PPP1CA	116.418	122.189	110.998	109.172	98.0585	104.851
ENSG00000166321	NUDT13	2.85841	3.59718	2.98305	2.06986	2.87521	3.59366
ENSG00000165891	E2F7	9.61702	9.41971	8.58816	7.9504	8.26859	7.2059
ENSG00000124588	NQO2	28.9278	25.9748	23.1549	30.2057	29.2694	30.7507
ENSG00000235609	AF127577.4	1.5937	1.42456	1.82451	1.71823	1.97626	1.5843
ENSG00000271100	AP000753.3	662.614	579.247	428.7	297.934	816.461	178.89
ENSG00000103855	CD276	20.0581	19.7379	18.1409	18.1447	16.7276	19.7273
ENSG00000157350	ST3GAL2	19.7816	17.8409	18.7264	21.4474	24.1912	21.5155
ENSG00000176986	SEC24C	26.0219	25.543	26.2006	29.7257	27.3587	28.8502
ENSG00000197329	PELI1	5.16864	3.66174	4.07492	3.69216	3.13779	4.49855
ENSG00000144824	PHLDB2	49.9267	52.1494	44.9051	42.4705	45.2534	47.5909
ENSG00000197312	DDI2	9.70634	9.87224	9.56009	8.08118	8.10793	11.0712
ENSG00000126107	HECTD3	10.1188	8.47413	10.1887	16.3076	11.0652	11.4109
ENSG00000172575	RASGRP1	3.47027	2.70527	3.20644	2.60498	2.72273	2.5817
ENSG00000267529	AP005131.4	0.821121	0.9493	0.991153	1.43972	1.20895	2.21002
ENSG00000083099	LYRM2	16.1338	16.474	18.2343	19.7806	14.8469	20.5164
ENSG00000180611	MB21D2	5.73023	5.17142	5.55149	4.13706	3.99852	4.92119
ENSG00000129472	RAB2B	18.9244	13.3864	14.5404	14.7044	19.2854	14.7755
ENSG00000242071	RPL7AP6	18.2801	16.0529	14.0848	14.1271	14.7872	13.2772
ENSG00000135845	PIGC	18.5612	16.6518	15.9274	13.3223	12.795	16.186
ENSG00000277972	CISD3	52.7713	44.1173	47.4049	55.0081	49.5918	47.0679
ENSG00000125319	C17orf53	9.21454	9.06751	9.47704	8.48874	8.04428	7.31513
ENSG00000239393	AC146507.1	4.43989	4.0971	2.90586	3.86842	6.2212	3.25176
ENSG00000161526	SAP30BP	56.2461	62.2942	60.1866	56.7591	56.7486	59.4194
ENSG00000165209	STRBP	15.8064	17.7801	23.1005	16.5362	16.0186	14.5194
ENSG00000101255	TRIB3	27.7535	29.6248	28.8585	36.2571	37.028	37.431
ENSG00000116120	FARSB	11.2383	11.7396	10.5952	10.3978	11.2243	11.2672
ENSG00000171735	CAMTA1	36.1673	46.4346	49.9193	40.4323	56.357	50.4113
ENSG00000225338	RPL23AP18	0.626744	1.60621	1.96959	1.16917	1.28651	2.39506
ENSG00000078618	NRDC	60.1612	59.3031	55.6563	55.7882	52.6691	61.2193
ENSG00000215256	DHRS4-AS1	5.20112	11.1957	6.7827	8.45697	6.27259	7.10273
ENSG00000107262	BAG1	41.9491	45.0807	46.2932	43.8009	38.3106	38.3166
ENSG00000089060	SLC8B1	5.42155	5.15169	5.69097	7.14333	6.44193	4.38262
ENSG00000237483	RPS27AP8	2.79345	2.16013	2.82841	1.73352	4.79184	2.67068
ENSG00000112996	MRPS30	33.8236	32.6339	34.4418	30.8768	32.1799	31.0219
ENSG00000155085	AK9	1.67404	1.5115	1.55369	1.62842	2.24694	1.07602
ENSG00000164296	TIGD6	2.80372	3.39682	2.79457	2.55491	2.21834	2.25327
ENSG00000198715	GLMP	16.9313	23.1412	21.4753	24.083	31.5003	25.3786
ENSG00000180011	ZADH2	7.53801	8.4668	8.93445	8.43858	9.16962	8.96282
ENSG00000278594	AL589182.2	1.83197	0.51751	1.46587	0.550606	1.1725	0.995422
ENSG00000163882	POLR2H	38.3924	35.4471	35.9301	30.708	31.7104	33.8041
ENSG00000250835	LSM3P4	2.06593	2.3271	7.71677	2.47472	2.95945	2.6636
ENSG00000129353	SLC44A2	5.39307	8.66779	5.11834	5.61552	7.03601	6.68759
ENSG00000272333	KMT2B	25.0923	22.9694	21.6857	21.5028	21.9164	23.9425
ENSG00000135776	ABCB10	13.8866	15.2245	12.5264	12.4166	12.4843	14.4759
ENSG00000198860	TSEN15	29.4335	28.2972	28.7093	21.6428	24.2021	30.0046
ENSG00000165792	METTL17	36.4686	40.5589	39.5445	41.3567	41.233	41.8473
ENSG00000235748	SEPT14P12	3.77711	3.5913	4.95756	1.66784	4.52781	3.10763
ENSG00000187546	AGMO	1.44743	1.90124	2.21822	2.3922	5.42952	2.28648
ENSG00000076356	PLXNA2	1.05203	0.994352	0.685768	1.34917	3.61341	1.3542
ENSG00000139697	SBNO1	19.8822	19.4471	19.3965	17.6305	16.5696	17.2158
ENSG00000204120	GIGYF2	28.7881	27.8856	28.9646	30.2517	30.0612	33.7087
ENSG00000140511	HAPLN3	7.21011	8.79441	6.09666	7.04268	5.25194	5.88689
ENSG00000180901	KCTD2	13.1725	12.0451	13.5382	13.4858	11.7245	11.1846
ENSG00000184857	TMEM186	5.87692	6.13169	6.38078	5.0542	5.3591	5.95724
ENSG00000138207	RBP4	0.472876	1.4638	1.25586	1.56487	0.830239	0.448127
ENSG00000151881	TMEM267	14.6857	13.6024	13.3598	16.2666	13.0128	12.755
ENSG00000205356	TECPR1	11.5922	11.9135	9.20618	11.8499	10.245	10.0456
ENSG00000129317	PUS7L	16.1712	14.6919	14.7064	15.4699	16.339	17.6309
ENSG00000132383	RPA1	62.6136	70.3126	61.7931	72.6338	65.936	69.2418
ENSG00000129003	VPS13C	30.4372	35.3457	31.0055	34.7945	41.1047	36.3485
ENSG00000166896	ATP23	5.10028	9.61303	7.81302	4.81751	8.5988	4.24233
ENSG00000091844	RGS17	2.63106	2.47161	2.45147	3.17631	3.1362	3.09906
ENSG00000247092	SNHG10	6.77306	5.15845	5.84846	4.62899	3.70961	2.02703
ENSG00000214248	AC010336.1	1.49901	1.6638	1.7582	1.72418	1.60387	1.83891
ENSG00000277978	AC010542.5	7.10767	5.9031	6.92462	2.49484	4.93592	8.43941
ENSG00000170482	SLC23A1	1.08929	0.628527	0.942251	1.16206	1.10589	1.62904
ENSG00000111845	PAK1IP1	17.5161	15.0701	18.1229	15.6292	17.3725	17.1837
ENSG00000007944	MYLIP	2.01162	2.16408	2.95281	2.95915	2.75683	2.57854
ENSG00000205277	MUC12	2.01306	2.96125	2.55634	2.88071	3.13033	2.78635
ENSG00000272821	U62317.2	3.18576	4.5412	4.27024	7.16346	4.18042	3.95116
ENSG00000197530	MIB2	6.69835	9.5326	7.47821	9.80316	9.52058	10.5635
ENSG00000171055	FEZ2	42.2263	40.7798	36.2133	44.6072	51.3016	51.27
ENSG00000228056	CFL1P3	5.13665	3.78583	7.16092	7.11107	10.5205	6.53939
ENSG00000118217	ATF6	8.60193	8.5447	8.57749	7.93014	8.90695	9.82944
ENSG00000184056	VPS33B	9.53756	9.52705	9.93498	11.3342	9.59856	12.5898
ENSG00000226180	AC010536.1	1.30554	1.7153	1.38547	1.35357	2.06432	1.12721
ENSG00000238279	BX470102.1	1.95699	0.992016	0.218634	3.66717	1.33174	2.17816
ENSG00000135698	MPHOSPH6	30.3798	38.7818	34.2039	31.5907	28.699	33.8736
ENSG00000226287	TMEM191A	2.58303	1.91342	2.19575	4.06758	5.22608	2.42384
ENSG00000147140	NONO	444.584	451.586	448.199	353.889	407.501	323.571
ENSG00000279384	AC080188.2	4.17975	4.44462	4.57504	3.50532	3.57268	2.8294
ENSG00000151239	TWF1	87.7412	75.5699	86.7116	81.824	82.9437	78.2192
ENSG00000213275	IFITM9P	0.922591	1.93658	1.25467	1.70494	5.10804	3.53599
ENSG00000204531	POU5F1	2.81944	1.53868	2.49277	2.34269	4.56433	2.74918
ENSG00000164619	BMPER	5.4454	4.33632	4.52115	5.11697	5.8709	5.82231
ENSG00000087087	SRRT	65.2232	62.0151	66.6537	57.0218	54.0569	59.6783
ENSG00000185716	MOSMO	11.4962	11.5809	8.97217	9.24263	16.6732	10.9051
ENSG00000187601	MAGEH1	5.01635	4.48278	4.63126	4.30277	4.63892	4.6757
ENSG00000254999	BRK1	85.9617	94.2733	89.0594	73.4325	81.6149	82.2388
ENSG00000182272	B4GALNT4	12.7667	14.7947	16.1819	10.7157	16.3509	14.2451
ENSG00000099999	RNF215	12.2586	13.4342	13.6728	15.3002	18.5937	16.2418
ENSG00000085563	ABCB1	1.44616	0.546112	1.01967	1.41423	1.10186	1.57037
ENSG00000161091	MFSD12	52.8702	56.3759	50.6774	50.9734	52.5696	49.1854
ENSG00000264529	AC006270.2	2.92565	1.03475	1.68373	1.08012	1.86299	2.40438
ENSG00000258646	AL049780.1	0.286538	0.585141	2.5681	1.08774	1.17382	0.364817
ENSG00000112029	FBXO5	23.2931	24.7073	23.1874	19.3741	18.4999	20.3024
ENSG00000108518	PFN1	1075.09	1071.07	1086.95	1043.69	996.523	980.058
ENSG00000105467	SYNGR4	0.436068	1.04398	1.14045	0.234427	0.374714	1.61624
ENSG00000215187	FAM166B	0.912389	1.37906	0.916144	2.73129	1.72305	0.399012
ENSG00000158220	ESYT3	0.871406	1.83461	0.973303	1.58873	0.881916	1.40363
ENSG00000134453	RBM17	96.7915	96.9293	89.4723	84.0903	76.5456	76.2814
ENSG00000004455	AK2	88.9363	92.2382	85.6434	88.72	88.4006	94.7609
ENSG00000125462	C1orf61	0.856749	1.48671	1.75142	1.32119	0.70231	0.856792
ENSG00000215472	RPL17-C18orf32	3.10554	1.40204	1.69534	1.50415	1.48205	0.829721
ENSG00000105136	ZNF419	4.19751	4.41769	4.78488	5.28317	5.46781	8.58402
ENSG00000167632	TRAPPC9	13.6137	13.5391	15.2304	14.913	14.6565	14.5664
ENSG00000151466	SCLT1	9.06787	9.3946	8.2168	6.73107	8.83768	7.9099
ENSG00000129480	DTD2	16.3606	15.1255	13.714	14.8337	19.1234	17.5221
ENSG00000185950	IRS2	7.6342	7.08324	7.09142	6.40942	6.78242	6.21363
ENSG00000214046	SMIM7	33.7356	37.2072	34.37	37.6401	34.08	38.6004
ENSG00000172053	QARS	72.9635	64.4158	74.7163	66.7787	68.218	58.48
ENSG00000070371	CLTCL1	15.0074	12.2593	12.8074	12.0638	13.4297	13.6773
ENSG00000239213	NCK1-DT	1.99018	2.46786	3.21899	3.00688	3.70832	3.98476
ENSG00000158079	PTPDC1	5.00383	4.78735	5.293	5.00096	4.33073	4.82477
ENSG00000177239	MAN1B1	24.734	27.4334	26.1217	27.7886	29.7858	27.8635
ENSG00000253334	AC132219.1	0	1.22745	1.07646	0	0	1.52812
ENSG00000077063	CTTNBP2	3.69262	4.87555	6.15763	6.1725	5.32265	4.86109
ENSG00000108691	CCL2	61.2821	56.1498	54.6422	86.0433	79.6013	80.2994
ENSG00000170619	COMMD5	21.5651	20.43	21.4616	22.4376	22.5547	21.523
ENSG00000226148	SLC25A39P1	2.22398	2.36736	2.11791	2.91568	2.18409	2.38576
ENSG00000151632	AKR1C2	1039.93	982.2	1099.75	1413.53	1362.72	1406.96
ENSG00000260368	AC027373.1	1.25125	1.69863	2.07362	1.48166	1.2604	2.08175
ENSG00000131368	MRPS25	48.535	43.5217	37.8472	35.0817	39.0926	43.1484
ENSG00000013573	DDX11	49.938	45.1816	50.3204	44.4145	40.4845	42.5685
ENSG00000124226	RNF114	30.6422	30.6726	25.83	30.3879	27.6498	29.0335
ENSG00000259224	SLC35G6	1.30503	0.949958	1.44963	1.34579	1.6191	1.28585
ENSG00000184677	ZBTB40	8.4438	8.22034	9.03125	9.60548	8.96834	8.34924
ENSG00000204954	C12orf73	9.82171	10.7507	9.83861	8.13785	11.6134	9.7234
ENSG00000134107	BHLHE40	58.9197	61.5897	59.3278	47.1835	44.1436	46.905
ENSG00000261158	AC109597.2	0.514082	1.22287	1.45639	1.16688	1.66034	0.782432
ENSG00000170540	ARL6IP1	240.345	242.552	230.807	168.928	156.093	154.012
ENSG00000146918	NCAPG2	40.784	40.5537	39.7115	30.7067	28.8482	29.2393
ENSG00000177688	SUMO4	1.45248	1.09777	1.58648	1.61786	1.37772	1.19146
ENSG00000173918	C1QTNF1	12.5495	11.6644	9.43661	18.1652	17.8163	17.4389
ENSG00000270911	AC114878.2	1.46453	1.51278	1.35531	1.32205	1.21684	1.06065
ENSG00000218426	AL590867.2	25.2395	18.883	11.822	14.5889	15.6533	15.8654
ENSG00000066279	ASPM	30.883	32.0501	31.4906	22.2114	19.8053	21.1935
ENSG00000189077	TMEM120A	24.4573	22.4857	21.8763	25.4468	23.3842	28.4415
ENSG00000283050	GTF2IP12	1.76824	1.3762	1.99587	2.31354	2.25518	1.90015
ENSG00000239306	RBM14	81.3382	93.2628	74.1862	85.7406	76.1516	98.9342
ENSG00000117697	NSL1	22.5794	24.1979	21.3322	24.8517	24.7853	22.0899
ENSG00000072163	LIMS2	1.12051	1.22841	1.91578	2.03623	1.67711	1.32184
ENSG00000163064	EN1	2.61394	1.84571	2.5455	2.31486	1.01923	2.79617
ENSG00000189221	MAOA	2.39795	1.83226	1.75442	2.19651	2.51415	2.55389
ENSG00000160785	SLC25A44	17.9416	17.1399	17.4794	15.8552	16.917	17.5659
ENSG00000213717	AC004692.1	3.11862	2.02278	1.40718	1.44728	1.07332	3.97867
ENSG00000279355	AGPAT4-IT1	0.644712	1.01284	1.0233	1.03391	0.690802	1.1433
ENSG00000196236	XPNPEP3	11.3379	12.2397	12.26	9.93647	11.5659	11.7769
ENSG00000115616	SLC9A2	1.44112	1.48825	1.89633	1.86261	3.11298	1.68662
ENSG00000104723	TUSC3	40.8456	43.3242	50.629	53.0779	50.0448	47.7729
ENSG00000111667	USP5	71.4632	69.6971	67.229	51.8894	56.7036	55.6625
ENSG00000163362	INAVA	33.0498	29.2722	30.7287	34.5775	34.3789	30.9752
ENSG00000137656	BUD13	7.4529	7.61853	7.11797	8.31191	6.7083	6.04138
ENSG00000105339	DENND3	20.4576	25.7259	25.1649	32.9954	32.8378	28.2266
ENSG00000244159	RPS27AP13	13.2936	28.0418	13.0438	20.1373	40.0728	17.388
ENSG00000104691	UBXN8	8.53624	7.64026	7.79709	8.69559	11.3055	9.33563
ENSG00000204681	GABBR1	9.39114	10.7373	8.87687	9.60469	9.31217	11.0531
ENSG00000131797	CLUHP3	4.38567	5.04139	5.13768	4.12496	5.26137	3.51803
ENSG00000260037	AC104938.1	2.00093	1.64313	1.13327	1.82547	0.985343	1.15541
ENSG00000266835	GAPLINC	1.7036	1.09025	0.612958	0.422983	1.89351	0.434252
ENSG00000169991	IFFO2	17.6889	17.4061	16.8535	16.7631	15.4839	15.9114
ENSG00000155304	HSPA13	14.5363	13.6996	14.0172	15.8343	15.2972	14.3913
ENSG00000179454	KLHL28	7.08287	6.93947	6.5757	8.41482	5.76154	5.97508
ENSG00000130475	FCHO1	6.19108	6.7212	6.55483	6.57364	6.73518	7.09745
ENSG00000109390	NDUFC1	38.8975	41.0355	37.9747	43.2133	39.9298	38.7975
ENSG00000143450	OAZ3	1.29886	1.84791	0.984506	0.429859	0.774479	1.16658
ENSG00000145536	ADAMTS16	2.81177	2.9515	2.95244	2.32461	3.07756	2.49525
ENSG00000145349	CAMK2D	23.4202	22.1481	22.8128	34.3084	27.0935	32.1821
ENSG00000130962	PRRG1	8.3175	6.63589	8.47966	7.78251	11.1722	8.63576
ENSG00000130054	FAM155B	2.73927	3.11687	3.00215	2.74116	3.23832	2.8782
ENSG00000251136	AF117829.1	7.19713	5.92031	7.91597	7.49349	9.06833	6.48422
ENSG00000230224	PHBP9	2.2964	2.16244	3.64244	1.21784	3.09474	1.53344
ENSG00000237041	AC007679.2	0.412683	1.2895	1.49191	1.01994	0	0
ENSG00000123091	RNF11	19.8337	19.1026	22.0115	20.9534	21.9393	21.9335
ENSG00000196873	CBWD3	6.58558	6.0495	6.68937	6.39172	7.34885	6.59035
ENSG00000091527	CDV3	90.0251	94.7458	88.7344	78.4082	90.5957	87.1016
ENSG00000150760	DOCK1	36.8642	38.1552	33.3328	38.6298	39.273	39.5149
ENSG00000198805	PNP	49.1899	50.1549	47.3676	47.7623	43.9748	45.5866
ENSG00000233006	MIR3936HG	3.04558	2.83608	2.82182	4.1689	3.64284	3.2785
ENSG00000264304	AC024267.3	2.20797	3.79084	1.7733	2.76255	2.0999	1.40367
ENSG00000111671	SPSB2	17.8017	16.4538	17.1533	25.7837	23.7298	26.0959
ENSG00000157764	BRAF	12.9908	13.6598	15.4507	13.7938	14.0664	13.7139
ENSG00000115641	FHL2	29.5663	28.5082	29.8008	35.1817	35.0929	35.6674
ENSG00000226803	ZNF451-AS1	6.59077	7.96842	7.13316	7.58719	5.83725	9.67312
ENSG00000254615	AC027031.2	2.66576	2.83008	1.91307	3.74384	2.978	4.71538
ENSG00000132376	INPP5K	15.438	18.6738	22.5668	16.0209	15.1386	20.0085
ENSG00000281379	SEPT14P19	1.11077	0	1.01301	0	2.32201	0.710797
ENSG00000248008	NRAV	7.45966	8.44722	8.52094	8.31775	7.89027	9.50248
ENSG00000109220	CHIC2	7.83629	6.54165	6.03037	8.19446	8.02724	7.10923
ENSG00000239207	GAPDHP39	1.05098	1.04047	1.60636	1.32595	1.028	0.969243
ENSG00000170264	FAM161A	8.55151	6.62584	8.113	6.33889	6.89328	6.1912
ENSG00000165102	HGSNAT	21.2803	23.9634	23.8937	23.483	25.5261	23.3148
ENSG00000093009	CDC45	21.6747	24.9856	21.8263	18.9929	16.2141	16.5352
ENSG00000186792	HYAL3	3.37463	4.17872	4.59842	3.55	4.92027	3.17962
ENSG00000141279	NPEPPS	82.0274	91.3977	91.8465	97.3659	91.375	97.5815
ENSG00000167695	FAM57A	28.3298	27.9856	22.4414	30.5777	23.8854	25.5272
ENSG00000280018	CU634019.6	2.70156	4.82884	3.53416	2.00601	2.10388	4.90973
ENSG00000143190	POU2F1	10.9843	10.8039	9.39745	9.07649	9.84608	8.86991
ENSG00000225345	SNX18P3	12.1255	12.3091	14.8906	14.0663	13.6469	14.7813
ENSG00000145604	SKP2	17.4422	18.0083	16.853	14.373	15.2761	16.4969
ENSG00000197557	TTC30A	1.85163	2.00918	2.46107	1.8144	1.87687	1.97213
ENSG00000167081	PBX3	26.3941	26.9831	21.5299	17.2022	17.8712	23.1838
ENSG00000183578	TNFAIP8L3	1.03868	0.823337	0.950939	1.36588	1.39082	1.41679
ENSG00000146006	LRRTM2	1.84401	2.24696	2.46061	1.88405	1.85423	2.43252
ENSG00000198818	SFT2D1	25.5425	24.1462	24.4773	28.3314	27.657	29.5431
ENSG00000143401	ANP32E	73.278	83.4829	69.3206	43.0122	40.647	40.9059
ENSG00000120658	ENOX1	2.03583	1.18054	1.06186	1.36556	1.62462	1.07183
ENSG00000119673	ACOT2	20.6117	19.5224	18.7883	18.1353	15.8836	17.7064
ENSG00000239835	AC092910.1	2.38056	2.58584	1.47297	2.10463	1.59879	2.11237
ENSG00000233343	ATP6V1G1P4	3.04303	2.49726	1.4037	6.45434	7.52117	7.81718
ENSG00000188343	FAM92A	37.2895	31.83	34.0942	29.5662	27.3273	29.2457
ENSG00000087077	TRIP6	35.4492	35.1118	34.1691	40.5601	39.9006	41.1407
ENSG00000163026	WDCP	10.9868	9.24738	8.33841	9.49354	9.50924	11.4156
ENSG00000240344	PPIL3	17.9096	16.2384	13.8487	13.0729	12.0526	11.5321
ENSG00000083844	ZNF264	9.06226	12.7125	11.0037	12.1182	19.7633	10.2795
ENSG00000172037	LAMB2	43.5435	43.2481	36.3525	45.5595	53.3695	47.1672
ENSG00000136052	SLC41A2	27.2003	25.5132	20.7859	21.6793	35.1288	27.4359
ENSG00000215305	VPS16	19.551	20.6425	19.3874	25.734	21.5519	22.8799
ENSG00000144583	2020-03-04	7.17565	7.66339	7.45678	7.1131	8.139	8.30147
ENSG00000121318	TAS2R10	1.40803	1.56634	1.16748	1.33299	0.709715	1.78519
ENSG00000174628	IQCK	15.4104	17.2532	12.5458	9.36285	16.2996	12.0302
ENSG00000005194	CIAPIN1	39.0421	39.3493	38.4495	38.1862	38.8851	38.7579
ENSG00000258515	AL355075.2	3.59991	1.22745	1.61469	1.12023	0.41009	1.14615
ENSG00000154127	UBASH3B	47.846	42.8485	47.1081	49.7301	55.7299	55.5123
ENSG00000155906	RMND1	8.49138	7.82507	8.45482	8.83152	8.6605	9.95988
ENSG00000263766	AC025682.1	16.9579	18.5336	18.5003	12.491	29.904	20.4012
ENSG00000249115	HAUS5	13.2083	12.6352	14.1654	14.0504	9.5817	13.5347
ENSG00000169710	FASN	118.677	121.005	111.548	119.982	113.92	118.715
ENSG00000182405	PGBD4	0.971796	1.06812	1.10775	1.02281	1.12125	0.978511
ENSG00000147119	CHST7	7.9676	7.17277	7.53624	9.7887	10.7101	9.04668
ENSG00000259910	AC120498.1	1.51289	1.23854	1.3574	0.753126	0.413707	0.38534
ENSG00000138175	ARL3	9.17533	10.5646	10.1451	8.4345	8.73545	8.27271
ENSG00000119917	IFIT3	1.88761	1.8604	1.58609	2.38221	2.45264	2.90114
ENSG00000079482	OPHN1	3.53739	2.33029	3.1266	3.2478	3.76513	4.13232
ENSG00000119950	MXI1	5.03293	7.77331	5.82842	8.23644	9.27821	9.20724
ENSG00000143633	C1orf131	14.0642	16.56	13.5295	12.0246	10.8677	11.8513
ENSG00000240436	AC114982.1	2.66539	2.95877	2.47395	2.14108	3.79128	0
ENSG00000065882	TBC1D1	26.7887	26.4112	27.1403	21.4751	23.0957	23.2161
ENSG00000198131	ZNF544	17.9013	12.2926	16.2541	17.367	11.1104	13.0641
ENSG00000134198	TSPAN2	1.18158	1.59044	1.98906	1.31799	0.663652	0.86409
ENSG00000125398	SOX9	9.04826	8.59021	8.20096	11.6015	12.9871	11.1902
ENSG00000168852	TPTE2P5	0.128375	0.774572	0.78991	1.2476	1.40483	1.0671
ENSG00000260403	AC120498.3	0.471201	1.43104	0.63132	0.588992	1.28169	1.19852
ENSG00000094804	CDC6	48.0906	52.4943	43.2879	47.1737	44.238	45.2745
ENSG00000168615	ADAM9	113.962	118.177	115.517	115.687	111.645	115.83
ENSG00000089154	GCN1	67.1239	70.218	69.0233	76.5567	62.0815	55.1357
ENSG00000255966	AC006064.3	0.301279	1.54121	1.35146	1.49992	1.23567	0.767356
ENSG00000197601	FAR1	57.6625	52.7286	51.3203	54.1585	49.0069	51.3223
ENSG00000139291	TMEM19	30.6645	24.3679	33.3632	33.1459	24.6089	20.8372
ENSG00000075624	ACTB	3695.18	3764.71	3690.46	3404.86	3089.56	3306
ENSG00000168026	TTC21A	3.10216	1.44245	1.61339	2.25351	3.18312	2.48235
ENSG00000182871	COL18A1	41.0924	40.7279	39.7745	50.8718	45.3839	46.6636
ENSG00000113648	H2AFY	152.507	149.418	153.71	137.638	130.08	143.7
ENSG00000215386	MIR99AHG	2.43723	1.46907	2.38052	1.16232	3.05106	3.57668
ENSG00000241973	PI4KA	18.3823	19.1355	17.1708	17.5606	14.3279	20.7351
ENSG00000117475	BLZF1	13.8723	13.3962	12.9121	17.3807	15.9509	18.0591
ENSG00000166592	RRAD	0.577493	1.07988	0.494323	1.83643	1.23909	1.18113
ENSG00000162390	ACOT11	1.13563	0.980329	1.24019	1.6321	1.28899	0.818657
ENSG00000274523	RCC1L	38.9526	36.3281	39.8604	37.109	33.1606	34.5546
ENSG00000164543	STK17A	35.5155	35.9597	33.8831	46.5993	42.9056	46.2951
ENSG00000166246	C16orf71	1.29541	1.68929	1.74548	2.41609	1.35433	0.959212
ENSG00000165272	AQP3	1.01353	1.63473	2.34159	3.79534	2.74794	2.9785
ENSG00000113328	CCNG1	50.3523	51.0438	48.3091	54.3679	51.2182	54.1037
ENSG00000213409	C1QBPP2	3.05811	2.1257	2.03551	2.13121	3.58337	1.99347
ENSG00000198924	DCLRE1A	10.582	12.934	12.1763	12.6427	10.3792	12.6032
ENSG00000181830	SLC35C1	10.9481	11.0186	9.89292	12.0294	11.4888	10.5991
ENSG00000244691	RPL10AP1	1.5838	2.47038	2.50494	1.76673	2.38199	0.670581
ENSG00000178404	CEP295NL	4.38678	4.50672	5.06793	3.42866	4.79819	4.80053
ENSG00000144597	EAF1	8.32418	8.0248	7.72877	8.31117	9.0696	9.65289
ENSG00000214535	RPS15AP1	0.953747	3.51194	1.73112	1.17401	0.66083	5.48475
ENSG00000167601	AXL	158.354	157.745	159.896	97.5021	98.1214	104.023
ENSG00000198718	TOGARAM1	11.3948	9.67384	10.5353	9.12227	10.2062	13.3911
ENSG00000137074	APTX	34.2493	32.6457	25.3243	29.9032	33.8697	32.926
ENSG00000047644	WWC3	13.8266	14.9034	15.8449	12.2279	14.7807	15.3645
ENSG00000020577	SAMD4A	12.6846	10.9701	13.1419	10.8364	13.8473	12.2192
ENSG00000115183	TANC1	8.05092	7.60575	7.86827	9.57872	8.97932	9.90778
ENSG00000213073	AL353625.1	0.986183	0.690686	1.5203	0.98081	1.88214	1.66959
ENSG00000235957	COX7CP1	0	36.032	26.8504	0	0	34.718
ENSG00000108256	NUFIP2	30.4545	31.7604	30.4214	29.3471	30.1464	30.611
ENSG00000137285	TUBB2B	5.44102	5.01272	6.45812	3.65654	3.47522	2.91559
ENSG00000174227	PIGG	15.3284	15.0514	14.4968	22.9091	20.1859	19.8658
ENSG00000176894	PXMP2	10.6309	14.0854	15.0796	13.0997	9.65312	10.4284
ENSG00000285589	AC010422.8	1.10612	1.37182	1.25083	1.07449	1.31806	1.37702
ENSG00000114107	CEP70	12.8978	10.8347	11.8441	11.8555	11.5298	8.63797
ENSG00000101452	DHX35	5.58937	6.97379	7.79776	6.46294	7.62317	5.72673
ENSG00000100129	EIF3L	178.408	142.054	148.193	193.224	155.945	150.696
ENSG00000130177	CDC16	35.5574	35.388	35.049	44.1673	35.2154	37.9989
ENSG00000111371	SLC38A1	94.7537	93.16	85.0237	85.5767	79.1498	79.9734
ENSG00000204194	RPL12P1	2.2111	2.81643	2.47549	0.689121	2.63982	1.759
ENSG00000156313	RPGR	7.06107	6.29857	6.55343	8.16262	6.89205	9.24719
ENSG00000143157	POGK	22.3011	23.1428	21.9999	20.3598	20.7918	19.5181
ENSG00000281468	AC006504.8	4.30991	5.22494	5.59304	3.37953	4.61975	5.24673
ENSG00000169689	CENPX	113.523	118.389	111.381	98.413	95.7851	104.884
ENSG00000223427	AC016716.1	3.3293	1.20919	2.5538	1.14132	1.83993	1.15274
ENSG00000247627	MTND4P12	1.23969	1.40397	2.13433	1.88104	2.91003	1.88509
ENSG00000135968	GCC2	14.0401	15.8521	18.228	20.33	19.9491	21.8665
ENSG00000114904	NEK4	14.5979	16.605	14.7271	15.0126	15.8269	13.0294
ENSG00000020633	RUNX3	3.39803	3.15329	3.0983	2.12673	1.65588	1.94211
ENSG00000165914	TTC7B	16.0811	20.1708	16.4059	23.0575	17.1872	19.28
ENSG00000196531	NACA	802.145	787.044	739.132	571.328	605.791	622.64
ENSG00000014123	UFL1	7.07274	7.76234	7.59254	7.94071	8.08652	8.21725
ENSG00000166272	WBP1L	14.4354	12.8898	13.3263	12.9835	12.9554	12.0921
ENSG00000262769	AC025627.1	1.73381	0.432464	1.15442	1.09016	1.36555	0.733637
ENSG00000263050	AC090617.5	1.41074	1.09152	1.58747	0.4375	0.484124	2.24806
ENSG00000186162	CIDECP1	6.20297	9.6322	5.56967	6.77917	8.55325	8.48556
ENSG00000130255	RPL36	527.001	557.435	531.873	520.338	462.728	488.864
ENSG00000175482	POLD4	50.0734	53.8299	49.8011	57.5502	55.4268	75.9474
ENSG00000092531	SNAP23	24.5194	19.7841	27.8495	26.6487	26.9593	20.8747
ENSG00000109756	RAPGEF2	18.0218	16.4758	15.137	16.7452	15.5873	16.7186
ENSG00000063015	SEZ6	1.87233	1.20322	1.90269	1.27404	3.25557	2.51645
ENSG00000121022	COPS5	54.8253	59.0101	52.5138	55.5759	58.3787	62.9414
ENSG00000120875	DUSP4	50.5936	46.8596	48.85	55.871	54.7512	52.936
ENSG00000243508	AC108688.1	2.69499	3.13948	2.9252	2.07034	2.22469	3.23116
ENSG00000280023	AD000813.1	0.955397	1.54281	1.90521	1.05302	0.321847	1.0606
ENSG00000282936	AC004706.3	1.57827	1.56531	2.17846	1.64954	1.45436	1.64721
ENSG00000167721	TSR1	47.4033	41.6661	43.6356	42.4388	40.1873	41.0254
ENSG00000081760	AACS	12.7026	13.8346	12.5783	14.6547	15.3593	15.3577
ENSG00000204227	RING1	11.8214	12.5474	10.9655	10.5697	12.445	11.2565
ENSG00000259529	AL136295.5	1.66143	2.64212	2.95192	3.36042	2.22128	2.43195
ENSG00000172340	SUCLG2	35.9401	36.5515	34.5112	29.7127	33.4392	30.3609
ENSG00000212443	SNORA53	85.9241	74.9043	52.6	109.706	147.681	41.5521
ENSG00000285781	AL117340.1	3.13828	6.46368	5.54446	5.46447	3.83773	5.65674
ENSG00000156858	PRR14	21.8755	25.0179	21.8903	16.8826	21.9076	22.9871
ENSG00000130066	SAT1	155.617	157.423	160.195	153.134	144.501	149.328
ENSG00000101310	SEC23B	41.7084	43.6243	45.4899	59.8314	56.1324	57.1603
ENSG00000103978	TMEM87A	20.3027	15.5447	12.3956	16.6133	15.3581	15.7917
ENSG00000175556	LONRF3	4.78079	5.50209	5.62978	6.09627	5.84385	7.57713
ENSG00000126803	HSPA2	44.0184	38.3013	39.389	43.5693	49.0003	44.3497
ENSG00000040199	PHLPP2	9.59387	8.26907	8.25257	9.84175	10.4493	12.5675
ENSG00000225693	LAGE3P1	4.09498	3.1609	6.3245	5.46399	4.79533	7.07616
ENSG00000114942	EEF1B2	420.274	419.48	409.057	379.894	382.992	397.351
ENSG00000234975	FTH1P2	2.08789	0.870538	0.755042	1.03171	1.72827	0.533026
ENSG00000105640	RPL18A	820.745	855.4	862.956	721.944	799.229	790.066
ENSG00000109475	RPL34	749.918	772.537	729.287	645.035	683.657	722.16
ENSG00000226410	AC104058.1	1.22491	1.40117	1.15128	2.9145	5.30609	1.58268
ENSG00000255073	ZFP91-CNTF	2.17221	0.728757	2.02218	2.56249	2.50112	3.20835
ENSG00000168118	RAB4A	32.1602	29.3885	35.3734	30.5988	27.6193	24.8783
ENSG00000106809	OGN	5.23	5.78601	5.20593	5.58808	4.36735	4.60343
ENSG00000175567	UCP2	21.2665	31.3791	29.578	39.2793	33.6829	34.3627
ENSG00000263460	BOD1P1	3.28967	1.88949	1.31732	4.9835	2.51123	2.79655
ENSG00000188092	GPR89B	1.62221	1.67184	1.67564	1.08861	1.23454	1.05983
ENSG00000122705	CLTA	159.79	161.964	158.415	157.581	154.528	160.755
ENSG00000112655	PTK7	2.37314	4.21421	3.47314	1.87797	1.16476	2.50388
ENSG00000174903	RAB1B	65.2797	61.9226	63.1507	61.4335	64.3249	61.9163
ENSG00000262877	AC110285.2	1.64808	1.46393	1.21969	1.41252	0.712683	1.27976
ENSG00000205436	EXOC3L4	1.77486	1.67153	1.71689	1.36007	1.182	0.905691
ENSG00000135297	MTO1	11.725	10.3507	9.02034	7.8625	10.0631	8.2707
ENSG00000266302	AC098850.3	4.09794	3.77657	3.72194	3.64306	3.57354	3.57603
ENSG00000137601	NEK1	4.43285	4.16208	3.84966	4.59547	4.1779	5.19437
ENSG00000253789	NARSP2	0.968507	0.807406	1.57812	1.01381	1.09119	1.02485
ENSG00000184208	C22orf46	3.65199	3.38984	3.34494	2.56095	2.16246	2.59348
ENSG00000270941	AC006254.2	1.65429	3.88925	0	1.94544	2.42046	0
ENSG00000212128	TAS2R13	3.27705	3.5683	2.98006	3.5089	2.90527	3.32128
ENSG00000101150	TPD52L2	55.4077	53.3359	54.0833	63.2318	65.9006	66.3665
ENSG00000278921	EPB41L4A-DT	0.981547	0.529509	1.73637	2.36633	2.15911	1.69705
ENSG00000277476	AC005332.5	3.8216	4.11529	3.14125	3.50163	3.43234	2.66242
ENSG00000071051	NCK2	8.82643	9.12618	7.76714	8.60935	8.74282	8.58186
ENSG00000101955	SRPX	4.28365	4.34807	3.78861	4.82848	5.56813	6.76937
ENSG00000176953	NFATC2IP	25.1182	25.157	26.5756	23.4482	21.162	22.3999
ENSG00000183726	TMEM50A	36.1447	32.9025	38.2197	48.1488	48.4136	37.7626
ENSG00000203506	RBMS3-AS2	1.62266	1.97234	2.04036	1.10342	3.06443	0.88224
ENSG00000141873	SLC39A3	18.4707	15.9675	20.5639	15.9348	17.9748	18.9046
ENSG00000167065	DUSP18	3.44725	4.43847	3.93871	3.39496	3.03687	2.774
ENSG00000113532	ST8SIA4	5.673	3.3656	5.1746	4.17067	3.09188	3.10359
ENSG00000205937	RNPS1	115.096	129.345	117.639	114.209	103.748	103.556
ENSG00000184992	BRI3BP	11.6881	11.669	11.7226	11.1169	11.3807	12.313
ENSG00000105409	ATP1A3	2.75616	2.2443	2.16182	1.54039	0.0246948	0.253647
ENSG00000021762	OSBPL5	10.7562	9.66131	10.0571	8.63855	10.3156	14.0161
ENSG00000196199	MPHOSPH8	9.59995	8.16266	9.24695	9.3925	7.14006	7.7869
ENSG00000279088	AC022400.8	1.55746	2.16423	1.6886	0.715702	2.09058	1.70477
ENSG00000104164	BLOC1S6	16.9383	16.7679	16.9921	15.2034	15.0567	17.2927
ENSG00000143320	CRABP2	1.82776	1.71444	1.10664	1.48205	2.27837	2.07408
ENSG00000143951	WDPCP	8.58597	6.03408	6.88576	5.45726	8.71407	9.60569
ENSG00000204152	TIMM23B	16.5043	16.7521	16.389	18.2989	14.2099	17.9133
ENSG00000139684	ESD	55.8853	58.0936	61.574	60.5452	57.8557	55.7068
ENSG00000270069	MIR222HG	22.0118	22.277	23.5517	22.0265	26.455	24.3932
ENSG00000266820	KPNA2P3	2.10721	2.15305	2.54294	3.73712	1.55993	1.48906
ENSG00000139579	NABP2	38.6631	40.433	38.864	38.9062	30.5594	35.0448
ENSG00000148803	FUOM	5.8028	5.11572	3.17496	6.25012	5.94069	7.85509
ENSG00000184203	PPP1R2	10.607	10.9329	10.7561	10.7432	27.1874	17.2884
ENSG00000117479	SLC19A2	5.36931	5.20197	5.38972	5.30836	4.55044	4.87163
ENSG00000188895	MSL1	47.4915	43.3329	46.8282	50.0638	47.049	48.4376
ENSG00000184363	PKP3	15.191	17.4387	23.4207	20.4933	26.7925	27.7085
ENSG00000159322	ADPGK	45.3363	43.2263	40.7789	56.5098	45.748	54.4466
ENSG00000249592	AC139887.2	6.05236	5.39753	7.35545	6.04975	3.95313	3.69519
ENSG00000099785	2020-03-02	9.18959	8.24842	6.69726	8.39649	9.34035	10.3694
ENSG00000091129	NRCAM	50.2164	50.6256	51.8944	70.0782	68.9453	67.4197
ENSG00000196793	ZNF239	4.38375	3.61446	4.366	4.35627	2.92449	3.98451
ENSG00000129518	EAPP	21.2622	23.8578	22.1669	20.9629	18.9203	20.3085
ENSG00000267344	AC003070.1	0.329538	0.338712	0.2962	1.22819	1.80611	1.25972
ENSG00000145982	FARS2	14.0846	12.854	12.3863	14.464	13.7875	13.1561
ENSG00000140400	MAN2C1	51.3071	53.9377	46.9269	66.9946	55.0076	56.7723
ENSG00000279735	AC124312.4	2.83116	2.91977	3.27787	0.997166	1.67696	2.57282
ENSG00000228672	PROB1	1.38222	1.21038	1.69805	2.11858	1.4238	1.65864
ENSG00000249180	AC020900.1	2.18723	1.98742	1.95162	1.09505	0.891216	2.78075
ENSG00000232815	DUX4L50	2.23625	1.19079	1.19154	0.937106	0.604089	3.59592
ENSG00000138356	AOX1	2.45054	2.78406	2.19933	1.45065	3.92424	3.02115
ENSG00000141753	IGFBP4	724.161	700.928	688.949	654.471	621.642	616.097
ENSG00000151414	NEK7	17.3524	18.8196	16.1798	18.9224	19.4054	16.4187
ENSG00000065970	FOXJ2	10.405	9.02923	8.99622	8.59868	8.68971	8.66285
ENSG00000267112	AC098848.1	2.17374	1.75528	1.35745	2.72037	3.54242	2.76342
ENSG00000135185	TMEM243	16.4956	20.2006	19.1841	19.5252	20.5179	18.7973
ENSG00000185414	MRPL30	27.1204	27.8037	27.7714	22.8581	27.1982	22.2989
ENSG00000271741	AC114490.2	3.07243	3.49991	3.59633	4.01957	3.42424	3.46705
ENSG00000163291	PAQR3	11.7677	12.3053	12.2149	10.2072	12.8297	13.741
ENSG00000230065	AC010974.1	2.15418	1.71571	0.49064	1.32083	0.749638	0
ENSG00000168000	BSCL2	15.9567	21.5185	17.5354	21.357	28.6808	25.4265
ENSG00000166920	C15orf48	10.9109	9.35045	9.08066	18.9297	18.4854	19.1605
ENSG00000173950	XXYLT1	8.74299	8.92829	9.96807	12.755	15.7153	9.63844
ENSG00000114279	FGF12	6.12091	5.90232	4.22426	4.28189	4.47489	5.04133
ENSG00000157851	DPYSL5	12.496	8.13428	8.60687	9.49689	9.96147	8.43165
ENSG00000163428	LRRC58	19.5676	20.2917	19.8569	16.1428	17.9591	17.3771
ENSG00000153944	MSI2	40.8009	49.7293	45.9874	33.2411	31.899	43.2809
ENSG00000170222	ADPRM	4.48039	4.77559	4.94842	4.31567	5.43938	5.14639
ENSG00000130304	SLC27A1	3.25238	2.7869	4.49493	4.17893	2.84621	3.59525
ENSG00000218336	TENM3	13.4225	13.4713	18.3945	14.8442	9.9991	8.36228
ENSG00000178449	COX14	74.3304	71.2628	73.4462	81.818	67.9735	64.3208
ENSG00000134871	COL4A2	119.394	109.931	129.126	106.269	98.8669	102.453
ENSG00000241468	ATP5MF	610.494	650.378	575.388	455.689	540.3	556.068
ENSG00000144451	SPAG16	8.25358	13.1734	11.1651	9.62473	11.5285	12.6102
ENSG00000033867	SLC4A7	65.443	64.5732	65.1731	63.8223	71.584	62.2054
ENSG00000141933	TPGS1	8.68743	7.87239	9.37126	10.232	9.37405	9.79556
ENSG00000267481	AC011477.2	1.141	1.13106	0.918366	1.30795	2.23356	1.31556
ENSG00000248905	FMN1	2.76534	1.66527	3.33011	3.70557	2.88558	1.85897
ENSG00000023572	GLRX2	29.1004	31.5653	26.4332	31.5264	28.6887	30.3094
ENSG00000151500	THYN1	13.8147	12.4004	14.0815	16.8734	10.9177	16.0809
ENSG00000119685	TTLL5	24.7441	23.5878	27.4002	25.4739	24.0424	28.568
ENSG00000100908	EMC9	37.7018	41.4892	38.1572	36.2569	33.9837	32.4812
ENSG00000147364	FBXO25	9.28721	6.96197	8.86633	8.58032	8.96273	8.76587
ENSG00000150459	SAP18	93.3304	81.853	70.7874	67.7392	83.7725	76.5322
ENSG00000213722	DDAH2	17.0385	14.0608	15.2014	15.9934	11.5191	14.7264
ENSG00000257285	AL132780.1	5.06051	2.49232	4.45134	2.5908	3.0504	2.31447
ENSG00000105486	LIG1	61.3473	52.2398	57.701	37.436	37.7618	45.0654
ENSG00000248098	BCKDHA	25.087	27.641	29.9766	24.1864	22.9795	23.7597
ENSG00000148926	ADM	24.8857	23.7879	21.7718	23.6201	20.8418	23.2843
ENSG00000114125	RNF7	44.4072	48.3897	43.837	47.3703	46.4082	44.1536
ENSG00000119471	HSDL2	32.7816	31.9604	35.4778	36.6388	34.4059	35.0042
ENSG00000182606	TRAK1	13.1221	12.881	13.4116	13.9466	15.2731	13.5303
ENSG00000167565	SERTAD3	41.3183	39.1274	38.0865	36.2234	39.3517	35.6525
ENSG00000154874	CCDC144B	6.38273	7.05516	6.16722	8.3993	8.35415	11.1985
ENSG00000124596	OARD1	12.7071	15.6289	15.4937	7.77425	10.2629	11.6559
ENSG00000260318	COX6CP1	92.8689	195.547	139.103	113.796	126.804	85.2653
ENSG00000242290	ZBTB20-AS5	1.48602	1.67892	1.48855	0.698859	1.00677	1.17995
ENSG00000146733	PSPH	47.8984	49.3677	51.0411	47.6869	49.1913	44.1282
ENSG00000184612	RPL7P26	1.9276	3.15609	2.07704	2.94479	2.04394	2.97075
ENSG00000131848	ZSCAN5A	5.9145	7.52076	6.95571	7.31483	8.8638	6.10356
ENSG00000148396	SEC16A	37.2947	35.9949	37.888	37.6665	39.181	37.6049
ENSG00000119280	C1orf198	15.4235	13.9587	12.3491	16.5118	13.687	13.2973
ENSG00000101161	PRPF6	32.949	34.9108	34.4042	32.1417	28.5853	28.6171
ENSG00000271543	AC021443.1	21.7509	43.2207	32.675	24.1224	49.5049	14.2649
ENSG00000144642	RBMS3	10.3549	9.95713	17.1048	6.21452	15.4696	5.28368
ENSG00000284292	AC004922.1	1.89599	1.12898	2.15473	1.35298	2.07294	3.3027
ENSG00000163444	TMEM183A	30.8631	29.0919	29.594	34.5347	25.1834	29.1314
ENSG00000137414	FAM8A1	3.85487	4.61153	4.44128	4.94901	4.69114	5.01894
ENSG00000196466	ZNF799	1.35363	0.411781	0.843291	1.35803	1.22592	0.935828
ENSG00000100319	ZMAT5	9.64314	11.4572	11.5601	11.8786	12.4769	15.7005
ENSG00000267801	AC087289.6	4.23787	3.81986	4.36585	7.81821	6.88302	6.35879
ENSG00000104866	PPP1R37	16.6004	18.931	17.4215	17.2227	13.496	16.6577
ENSG00000281691	RBM5-AS1	3.07437	3.76977	3.95402	3.43149	3.87027	3.4156
ENSG00000273184	AC010655.4	8.66386	3.46057	4.27436	2.44475	7.26982	2.6032
ENSG00000270781	AC091133.5	2.30898	1.31342	0	1.37699	0	0
ENSG00000255224	AC109322.1	1.37942	1.22372	1.52522	1.56633	1.38606	1.57347
ENSG00000182979	MTA1	86.1573	88.8292	81.9339	79.1223	78.0195	76.055
ENSG00000063322	MED29	31.983	30.3397	33.0378	33.5183	33.3833	37.4904
ENSG00000274737	AC004466.2	1.2906	3.14705	1.15447	1.28884	1.05499	1.31379
ENSG00000135720	DYNC1LI2	72.5542	72.7145	72.7698	80.4045	80.2311	80.3804
ENSG00000256469	AP002383.2	3.21889	2.63305	1.85135	1.00819	2.72863	4.0908
ENSG00000114737	CISH	1.91663	1.6944	1.36441	1.00207	1.20489	1.55519
ENSG00000280354	AC073592.9	2.20514	1.75993	1.00598	0	0	2.82106
ENSG00000224895	VPS26BP1	2.19866	3.28683	3.04853	2.07483	2.03984	2.09295
ENSG00000128050	PAICS	113.816	119.877	117.692	92.8321	95.9726	96.5984
ENSG00000126773	PCNX4	39.0247	39.3271	40.7564	37.4816	37.4646	33.4742
ENSG00000253671	AC027117.1	2.95819	3.54638	2.95379	1.26628	2.6006	1.69979
ENSG00000115839	RAB3GAP1	15.2044	17.9705	16.3445	19.319	19.112	19.2414
ENSG00000280206	AC026401.3	9.6859	12.9968	11.3089	7.63016	11.4117	6.56188
ENSG00000160050	CCDC28B	3.64169	3.53642	3.00057	2.36217	2.31551	2.43736
ENSG00000121749	TBC1D15	18.6569	26.8417	23.0623	23.04	21.7505	24.0297
ENSG00000164687	FABP5	171.319	182.824	165.76	146.153	137.729	144.748
ENSG00000277782	AC068870.2	0	1.01816	2.63329	1.18948	0.670195	1.23566
ENSG00000133142	TCEAL4	32.891	28.3498	33.3385	33.2748	29.4536	29.8976
ENSG00000271936	AC012073.1	8.77827	8.43018	7.97591	4.72159	5.67804	5.35797
ENSG00000197324	LRP10	32.2379	27.079	31.8918	40.4098	39.0751	40.4071
ENSG00000255317	AP002833.2	9.01565	5.61907	4.91758	2.80155	9.70029	4.10223
ENSG00000214706	IFRD2	43.1483	42.4408	43.3733	47.1993	33.6671	42.6856
ENSG00000160097	FNDC5	1.08005	1.93903	0.86798	1.25123	0.355767	1.05259
ENSG00000237758	BANF1P3	2.38606	17.3614	9.19427	5.53967	10.6243	3.10797
ENSG00000272807	AC007038.2	5.94597	3.5295	4.02109	4.6297	3.63093	3.95326
ENSG00000164163	ABCE1	63.9253	64.2783	55.8351	53.3099	56.0127	61.0249
ENSG00000148120	C9orf3	190.501	187.949	182.988	201.956	186.997	183.629
ENSG00000139263	LRIG3	6.89113	17.1158	10.3781	8.98241	9.05172	8.34983
ENSG00000107959	PITRM1	53.7479	55.3491	54.1778	39.2534	42.1933	44.7155
ENSG00000165996	HACD1	37.8036	37.9323	39.5417	41.5495	38.7868	38.1093
ENSG00000161265	U2AF1L4	21.8128	14.935	15.8542	15.7909	16.2383	16.7712
ENSG00000281091	AL606763.1	2.60157	2.64427	3.21825	6.06853	4.90879	0.410223
ENSG00000226247	SUPT4H1P1	1.44635	0.788325	2.66335	1.756	1.01899	2.78473
ENSG00000167461	RAB8A	41.1676	37.4903	37.6081	29.8125	32.1767	30.4929
ENSG00000133103	COG6	11.7487	8.57443	8.93049	12.1095	9.766	8.78155
ENSG00000254634	SMG1P6	0.887165	1.03453	1.12998	1.40993	1.18899	0.930478
ENSG00000061936	SFSWAP	22.9261	28.1155	23.5623	23.0769	19.5416	27.072
ENSG00000271672	DUXAP8	4.12915	2.64531	3.15904	4.6548	3.42829	5.28207
ENSG00000163110	PDLIM5	59.1102	52.3292	51.4955	45.3841	53.9711	43.7517
ENSG00000144476	ACKR3	2.37677	3.01203	2.43085	1.66977	1.80104	2.07953
ENSG00000169554	ZEB2	3.33297	2.92	3.25102	3.85339	2.77858	3.75719
ENSG00000168763	CNNM3	6.2337	7.09566	7.64097	6.17301	5.88221	8.15774
ENSG00000256399	AC079866.1	4.96484	4.82603	5.33995	4.45519	5.98875	4.83347
ENSG00000143674	MAP3K21	22.1264	22.3154	20.9122	20.6116	20.5691	22.0734
ENSG00000073921	PICALM	79.8322	84.3067	83.5885	98.4581	93.8725	105.317
ENSG00000187867	PALM3	3.98698	2.17179	1.19633	2.69539	1.81262	1.70301
ENSG00000164307	ERAP1	12.2331	13.4604	10.9113	12.745	12.6712	11.8843
ENSG00000275401	AL391095.3	6.49078	7.06797	4.19167	3.70945	2.98835	3.93257
ENSG00000156374	PCGF6	9.96085	9.83504	9.09746	7.92323	8.76355	9.77283
ENSG00000100644	HIF1A	143.989	137.643	143.114	151.071	156.617	148.073
ENSG00000259925	AC130456.2	1.79384	1.86766	0.460096	1.21367	1.29218	1.1447
ENSG00000272196	HIST2H2AA4	44.9783	13.5138	39.9361	36.7896	30.9937	26.2207
ENSG00000172667	ZMAT3	4.41502	3.93635	4.58701	9.3809	7.40765	9.389
ENSG00000248416	AC107464.2	3.24048	0.218078	1.54169	1.08155	2.64019	1.09854
ENSG00000008083	JARID2	11.8664	12.5006	11.612	11.2302	9.46702	10.1118
ENSG00000169129	AFAP1L2	15.11	15.0147	15.098	17.5776	13.7741	16.4069
ENSG00000166436	TRIM66	4.55314	2.73983	3.90058	3.33208	2.58651	3.52832
ENSG00000189089	RIMKLBP1	1.145	0.904108	0.809515	1.06072	1.02507	1.83838
ENSG00000174353	STAG3L3	13.7569	14.5723	13.4221	13.1644	13.5224	15.3157
ENSG00000149346	SLX4IP	7.51451	6.93143	7.63519	6.99364	6.76029	6.62807
ENSG00000171208	NETO2	64.4309	65.4801	63.6956	66.8704	68.3969	59.054
ENSG00000135451	TROAP	39.4322	35.2281	32.4174	25.1552	23.9357	27.9607
ENSG00000097096	SYDE2	2.82567	2.68267	2.87974	2.75428	3.66107	2.36721
ENSG00000115317	HTRA2	11.6639	11.1613	11.8735	16.1583	15.3413	15.0978
ENSG00000235967	COX5BP3	2.27485	3.03308	1.03855	0.696327	1.5866	1.45603
ENSG00000071564	TCF3	49.2893	50.7857	49.318	38.8717	34.9526	44.0751
ENSG00000265749	AC135178.3	1.25075	1.0663	0.560793	0.787299	0.3029	1.13077
ENSG00000204569	PPP1R10	51.2434	52.345	39.0816	39.2404	49.8453	43.5923
ENSG00000271824	SMIM32	1.23383	1.45521	1.08844	1.31161	1.45496	1.93821
ENSG00000131944	FAAP24	9.50763	9.30698	8.42565	5.30722	7.36546	7.35767
ENSG00000257218	GATC	14.6481	11.9729	12.4213	16.2442	20.1876	19.2692
ENSG00000118412	CASP8AP2	15.4626	15.5022	15.4809	13.3632	13.2591	13.5043
ENSG00000179271	GADD45GIP1	25.399	27.8408	26.4321	35.0943	28.7259	26.8659
ENSG00000094841	UPRT	7.3448	7.64912	7.05561	7.03934	8.78857	7.8923
ENSG00000047457	CP	2.80309	3.79802	3.53415	2.14692	3.713	3.74298
ENSG00000145414	NAF1	14.1344	13.0066	12.6484	12.6097	12.5768	11.5804
ENSG00000188603	CLN3	22.1589	18.1545	20.5818	24.9848	26.577	26.703
ENSG00000221962	TMEM14EP	7.9429	8.67716	7.14018	9.70497	12.6422	7.4566
ENSG00000255774	AP000439.2	1.35136	2.70812	2.31305	1.66979	1.75377	1.44809
ENSG00000171421	MRPL36	60.5642	65.7777	62.4605	51.0366	61.9188	52.8131
ENSG00000198814	GK	2.40217	1.89462	2.34371	1.48675	2.19682	2.71507
ENSG00000198265	HELZ	18.0639	20.5713	17.9806	23.9587	23.2089	21.0632
ENSG00000235245	AL360181.2	1.65426	1.10722	1.47249	1.84436	1.99163	3.03563
ENSG00000179598	PLD6	4.04724	4.82172	4.55995	4.2057	4.9924	4.85797
ENSG00000146281	PM20D2	12.3646	12.6741	12.2697	11.0878	10.5254	11.7248
ENSG00000010704	HFE	10.3852	10.5528	11.8671	9.30309	8.94467	9.28987
ENSG00000172366	MCRIP2	23.0127	20.0286	25.2567	23.2022	23.5937	22.0482
ENSG00000171444	MCC	1.12036	1.10909	1.2636	1.74503	1.4883	1.45242
ENSG00000057935	MTA3	31.7216	28.9278	32.1351	24.8781	27.0377	28.0169
ENSG00000150627	WDR17	3.37181	3.18285	2.96424	2.64182	3.17994	2.75448
ENSG00000139436	GIT2	21.9518	24.9654	22.7963	20.4408	24.4716	25.2605
ENSG00000266283	AC091588.3	1.06799	0.79778	0.625471	1.17601	1.44071	1.01651
ENSG00000067221	STOML1	4.31327	3.70795	4.28669	7.57082	6.60654	6.76444
ENSG00000100028	SNRPD3	21.4529	17.8939	18.9863	26.6346	14.8924	15.8409
ENSG00000050344	NFE2L3	23.4477	21.6869	20.5681	23.18	29.1412	25.5206
ENSG00000117593	DARS2	32.2648	34.3696	30.5937	30.9744	29.4457	30.3054
ENSG00000254986	DPP3	39.3971	39.845	40.3779	39.7052	36.4503	45.2149
ENSG00000023228	NDUFS1	37.5059	43.8837	46.1573	38.8306	44.1875	38.2725
ENSG00000285926	AC005082.2	7.182	6.2738	5.65066	5.5915	8.99154	7.96003
ENSG00000067992	PDK3	9.79806	8.80558	9.96351	6.65146	9.74703	7.03294
ENSG00000105928	GSDME	20.576	26.0827	22.0243	24.5853	24.5986	22.1532
ENSG00000064393	HIPK2	44.1914	43.4375	45.4675	39.2932	45.7193	45.0102
ENSG00000213689	TREX1	3.21631	4.90075	6.65977	7.57979	5.99754	6.39115
ENSG00000137216	TMEM63B	9.19493	9.38003	8.69228	11.1197	14.8013	12.0288
ENSG00000088727	KIF9	4.98903	7.09411	8.09022	6.3596	6.84325	7.49171
ENSG00000105519	CAPS	0.960289	2.82609	1.41097	2.99941	1.87004	2.41537
ENSG00000267402	TCF4-AS2	0.698365	0	0.942802	1.29975	1.43755	1.3354
ENSG00000238168	AC137055.1	10.6796	8.2885	5.89499	4.00365	12.2142	8.30571
ENSG00000112242	E2F3	11.4748	12.9425	12.7182	11.3527	11.6099	12.5093
ENSG00000153147	SMARCA5	73.2393	72.5841	69.2838	43.7829	59.4165	58.1267
ENSG00000113300	CNOT6	23.2839	27.915	23.7041	20.8782	25.8617	25.6797
ENSG00000258111	AC079316.1	3.78061	3.06626	5.31768	3.11311	7.53532	3.21753
ENSG00000198839	ZNF277	15.5638	15.8118	15.0483	15.123	17.0798	17.3444
ENSG00000143442	POGZ	40.8169	39.6055	48.8373	31.5589	37.7826	43.594
ENSG00000101246	ARFRP1	14.1445	16.2435	16.7327	17.4954	14.9115	16.4776
ENSG00000205659	LIN52	7.58059	7.47991	4.24022	3.90768	4.96168	4.94916
ENSG00000100580	TMED8	8.96969	9.30856	9.80714	8.12129	8.71167	9.44959
ENSG00000260884	AC009120.3	2.60984	3.18345	3.50268	0.977058	4.26798	1.99254
ENSG00000084070	SMAP2	5.53869	5.81997	4.35736	5.87403	6.49655	5.58144
ENSG00000099994	SUSD2	11.0559	10.3729	9.33427	12.6543	11.2322	13.7535
ENSG00000111581	NUP107	69.9131	73.2017	71.1876	52.8693	66.2583	57.5103
ENSG00000105613	MAST1	1.14236	1.32354	1.60666	1.45399	1.49412	1.38707
ENSG00000117650	NEK2	29.0976	32.3166	28.1207	20.1816	20.7878	18.7913
ENSG00000230166	RPL35AP24	0.802236	1.76425	3.70828	3.88172	4.54305	12.3736
ENSG00000272482	AC254633.1	2.06635	5.97548	3.1653	2.5134	2.90564	0.883668
ENSG00000100359	SGSM3	9.36241	10.5824	10.9476	13.6087	7.76716	9.66648
ENSG00000175879	HOXD8	3.23707	2.65613	2.75083	3.22851	1.68631	3.49225
ENSG00000123933	MXD4	11.5028	8.75898	9.58763	12.2811	14.5876	12.1102
ENSG00000240207	AC080013.1	2.03583	2.54265	1.79746	2.89324	2.67767	1.52835
ENSG00000213613	RPL11P3	5.7876	4.08638	7.6502	8.16949	7.19605	8.00327
ENSG00000274251	AP003419.2	1.48848	2.01318	3.77017	6.50676	3.71506	2.84029
ENSG00000269378	AC022149.1	49.053	42.5466	39.2337	36.1713	45.105	39.3525
ENSG00000271192	AC006058.2	0.461899	0.467252	0.412448	1.44387	1.25594	1.46845
ENSG00000232388	SMIM26	80.7268	88.1439	77.285	83.407	84.8812	72.149
ENSG00000213468	FIRRE	1.11624	1.02883	1.48533	0.504853	0.91179	1.70548
ENSG00000136114	THSD1	4.79688	3.89887	3.52929	5.55853	6.46309	5.97245
ENSG00000182224	CYB5D1	9.9232	13.1694	9.95638	10.2512	8.72336	8.38094
ENSG00000100744	GSKIP	15.2596	15.4043	16.072	14.254	14.3647	15.2831
ENSG00000243989	ACY1	9.28416	9.12527	7.38587	10.3177	9.7907	9.74111
ENSG00000280120	AC073857.1	9.70133	7.28556	6.97718	6.34786	6.97168	4.7265
ENSG00000207119	RF00012	0	0	23.6878	13.0655	0	15.4878
ENSG00000171914	TLN2	13.357	13.5229	16.0905	19.5753	16.2449	16.1229
ENSG00000120727	PAIP2	54.1967	53.2385	56.8843	49.4603	48.939	49.3097
ENSG00000174370	C11orf45	0.914391	1.58087	1.52704	1.61097	1.25129	1.3225
ENSG00000151498	ACAD8	7.29003	7.38964	7.49806	8.725	7.3	6.8414
ENSG00000204839	MROH6	15.1885	16.3593	16.6372	5.14023	8.26567	11.6022
ENSG00000218274	AL121949.2	2.20813	1.37723	1.66337	1.83968	1.73268	1.63763
ENSG00000105246	EBI3	1.22935	0.834271	1.29019	0.873517	0.722288	1.16872
ENSG00000157349	DDX19B	15.663	17.0243	15.2621	13.3326	12.7968	12.7481
ENSG00000255767	AC108488.2	3.9636	2.88218	6.08357	3.92236	4.91353	0.0250677
ENSG00000109016	DHRS7B	12.0781	10.1507	8.20022	10.4488	12.037	11.6659
ENSG00000055147	FAM114A2	13.3062	11.3302	9.383	15.256	12.9305	13.9517
ENSG00000204520	MICA	6.58286	7.09137	5.96821	7.58924	10.8408	9.12412
ENSG00000175279	CENPS	15.9522	15.7525	18.7922	12.0537	15.2598	16.9636
ENSG00000174136	RGMB	2.46066	3.9275	2.86817	2.4989	3.60685	1.82291
ENSG00000154678	PDE1C	6.14467	9.12144	6.27738	5.31394	5.67845	5.2299
ENSG00000259160	AL049869.4	0	88.3866	0	0	95.2204	83.3353
ENSG00000099282	TSPAN15	55.9948	48.0777	50.8033	55.3338	52.4625	60.9688
ENSG00000281028	AC104662.2	1.76638	1.44779	1.6702	0.0252948	0.00041556	2.75403
ENSG00000279246	AP003108.3	0.857335	1.15415	1.38889	0.754119	1.15382	0.894266
ENSG00000238005	AL391832.2	1.55916	2.35868	1.10742	2.6544	1.41065	2.81544
ENSG00000149596	JPH2	2.48943	1.90009	2.24202	2.0268	1.74423	1.98706
ENSG00000143553	SNAPIN	28.637	32.6702	30.9261	26.5108	29.9128	29.9156
ENSG00000206535	LNP1	2.29768	2.08587	2.13838	1.4273	0.870981	1.64761
ENSG00000107938	EDRF1	14.3962	14.6619	15.249	14.0018	16.2715	13.4277
ENSG00000272688	AP005329.3	2.38293	1.54508	2.11755	1.19751	1.71791	0.605148
ENSG00000169203	NPIPB12	2.76926	3.8439	3.44037	5.81762	1.60143	5.02065
ENSG00000171475	WIPF2	27.7849	28.2714	28.1482	21.3525	24.699	22.3123
ENSG00000071082	RPL31	615.999	614.192	708.178	631.318	671.188	575.926
ENSG00000187193	MT1X	177.945	160.211	161.662	77.0369	73.4449	53.7193
ENSG00000264808	AC068025.1	1.3857	0.54999	1.21954	0.700818	1.14175	1.05123
ENSG00000151835	SACS	25.7649	25.1373	25.4202	29.1564	26.3709	30.1857
ENSG00000158445	KCNB1	0.456913	0.754184	0.613977	1.3315	1.46789	1.26346
ENSG00000168806	LCMT2	3.49529	3.47462	3.82974	2.93589	3.61567	2.46221
ENSG00000157617	C2CD2	7.14755	6.40807	7.79027	7.38699	8.49167	10.6446
ENSG00000270903	HNRNPA3P9	3.91728	3.3106	2.28271	2.29027	2.1845	1.57502
ENSG00000267530	LINC01836	13.4246	11.1598	11.6041	12.9518	13.3652	12.332
ENSG00000140577	CRTC3	24.6229	25.5713	27.5478	26.1201	28.3385	25.7582
ENSG00000060762	MPC1	5.74554	5.90889	7.72592	5.0129	4.29669	5.29616
ENSG00000177738	AC025171.1	3.65591	3.18847	2.32098	2.65557	3.69607	3.07784
ENSG00000185963	BICD2	17.0586	18.3624	17.7782	20.8034	18.1209	19.0742
ENSG00000065491	TBC1D22B	4.25589	4.67757	5.05437	4.9254	6.04079	4.55769
ENSG00000038002	AGA	10.25	10.8367	8.76902	7.64352	6.70118	7.80506
ENSG00000133895	MEN1	24.2677	29.2478	24.1561	21.3555	21.0089	20.39
ENSG00000104763	ASAH1	41.1255	36.8624	37.7971	47.5631	51.1358	50.5456
ENSG00000082701	GSK3B	33.5893	37.8802	37.6753	36.0878	34.3082	39.8359
ENSG00000000457	SCYL3	4.46657	4.36612	4.092	4.79601	4.90664	4.30583
ENSG00000155975	VPS37A	41.1539	55.2155	41.5287	49.7391	48.7878	45.8658
ENSG00000205763	RP9P	3.38208	2.74476	3.16262	3.52079	2.6695	4.28608
ENSG00000129347	KRI1	15.2005	10.3476	14.1822	11.5757	9.71802	10.787
ENSG00000123485	HJURP	74.1039	70.8747	68.0966	67.1723	65.2062	63.3168
ENSG00000273165	AL121652.1	0.344054	1.41777	1.85729	1.28109	0.471958	0
ENSG00000255624	AC073585.1	1.81689	1.37494	1.63356	1.58029	1.39824	2.3414
ENSG00000092964	DPYSL2	82.4059	77.4227	81.0817	108.421	115.209	103.887
ENSG00000159346	ADIPOR1	35.378	36.3044	36.0264	40.3245	40.2643	40.1997
ENSG00000259071	AL359397.2	3.35161	6.26103	1.87607	1.29347	2.28048	2.6574
ENSG00000146083	RNF44	28.854	27.0007	31.784	25.7582	27.0099	24.8923
ENSG00000240634	AC145285.1	0.780194	1.09176	1.66362	0.39215	1.89787	0.990589
ENSG00000026950	BTN3A1	4.10903	2.78233	2.74849	2.92081	4.17196	3.62297
ENSG00000175806	MSRA	11.8338	11.605	11.0225	9.00101	11.5432	13.2413
ENSG00000165288	BRWD3	15.4163	14.8479	14.0358	11.9381	12.4846	13.9607
ENSG00000132792	CTNNBL1	37.0164	45.3573	38.6767	33.5993	34.9255	40.7582
ENSG00000106638	TBL2	25.9748	25.6072	29.1155	26.7146	26.2191	27.1453
ENSG00000166199	ALKBH3	14.2461	13.8568	13.3474	11.8709	13.2771	13.4646
ENSG00000166946	CCNDBP1	11.9677	13.0377	16.3183	13.8425	13.1269	12.4037
ENSG00000187583	PLEKHN1	1.87088	1.21631	1.54304	1.91689	1.75802	1.89991
ENSG00000237263	MAPK6P3	1.83086	1.86771	1.64602	1.53053	1.86269	1.94777
ENSG00000265666	RARA-AS1	1.77029	1.65096	1.66814	1.4376	1.15623	0.920708
ENSG00000144579	CTDSP1	24.4916	23.828	26.1374	19.249	15.9045	18.2974
ENSG00000249835	VCAN-AS1	2.42632	3.49203	1.55974	0.417052	2.76242	2.56791
ENSG00000172828	CES3	1.93175	2.10398	1.87475	1.16615	1.53912	1.47193
ENSG00000171094	ALK	0.928586	1.06197	1.24874	1.17885	1.44587	1.32622
ENSG00000154639	CXADR	5.84279	5.94068	4.7184	5.74408	6.43763	6.04904
ENSG00000109084	TMEM97	48.5298	43.4368	42.2899	36.2636	43.4832	34.5665
ENSG00000244306	AL589743.1	28.0646	28.611	29.344	27.3627	26.5579	26.4919
ENSG00000176907	TCIM	46.6313	46.3902	47.4678	36.6693	40.0811	43.8171
ENSG00000142534	RPS11	1661.59	1717.57	1620	1418.79	1496.45	1531.96
ENSG00000236867	Z98885.1	2.85859	1.62911	2.56738	1.1847	2.17403	2.02312
ENSG00000155363	MOV10	18.825	17.5535	15.0783	16.8907	17.6665	21.4511
ENSG00000272905	AC018648.1	1.49044	1.49202	1.47228	1.87167	0.671919	1.68244
ENSG00000127364	TAS2R4	1.64555	1.48412	1.97207	1.79289	2.11411	2.37568
ENSG00000101003	GINS1	14.7098	17.0276	16.3094	13.1891	12.2484	14.7411
ENSG00000233461	AL445524.1	4.73754	7.76469	6.59541	4.42632	5.87106	6.47525
ENSG00000242114	MTFP1	21.2399	20.1135	20.8909	20.2668	14.8183	15.1984
ENSG00000251791	SCARNA6	631.606	655.294	549.937	674.369	578.832	648.492
ENSG00000079308	TNS1	3.45224	2.14795	2.49758	1.87454	1.23496	2.44973
ENSG00000122687	MRM2	24.371	23.1019	23.2362	26.69	22.7782	21.6206
ENSG00000217159	LARP1P1	0	7.6259	3.74386	6.28046	1.91832	0
ENSG00000183475	ASB7	11.503	12.2973	12.6742	11.4082	12.1675	12.4832
ENSG00000230124	ACBD6	55.5653	57.3696	56.2713	54.2518	61.6669	56.2587
ENSG00000176920	FUT2	4.14576	1.1476	1.2367	3.03416	5.51026	0.812334
ENSG00000048828	FAM120A	86.2128	88.0161	89.0592	79.7457	88.366	84.6732
ENSG00000181751	C5orf30	10.8271	12.8307	13.6801	13.7834	14.6064	13.0817
ENSG00000225798	AC025918.1	1.51223	1.06525	0.458363	1.23918	0.700333	0.644785
ENSG00000213096	ZNF254	14.0739	13.2597	10.6333	8.78722	10.3803	12.2698
ENSG00000152234	ATP5F1A	191.86	192.489	180.909	177.795	168.015	172.748
ENSG00000119707	RBM25	51.9957	57.0676	50.1466	45.2418	44.3379	46.1792
ENSG00000135916	ITM2C	26.5562	27.1549	27.0954	36.2216	29.449	32.966
ENSG00000254929	AL591684.2	5.16654	4.67774	5.03656	6.60048	3.64063	4.53974
ENSG00000124766	SOX4	30.1701	31.6123	31.4985	20.5276	19.0094	18.6914
ENSG00000197620	CXorf40A	9.08299	7.96391	8.81309	9.11262	8.06429	10.2924
ENSG00000167861	HID1	4.94757	3.91537	3.29102	4.20445	5.80027	8.75579
ENSG00000090857	PDPR	19.3257	17.3706	16.0841	16.8992	16.7039	17.1326
ENSG00000047365	ARAP2	3.02076	3.67871	1.744	2.30735	3.45091	3.17784
ENSG00000185641	AC034236.1	7.05459	11.5326	8.40677	6.65303	3.02236	6.24914
ENSG00000249007	AL691482.3	2.53734	1.78129	1.75724	2.7386	1.49101	2.37277
ENSG00000268598	VN1R80P	0.737713	3.21983	0.679803	0.895127	4.16192	1.89443
ENSG00000089486	CDIP1	4.80057	3.71784	4.18561	4.93072	4.41297	4.99779
ENSG00000145217	SLC26A1	1.9503	1.77881	1.6588	1.62969	2.62737	2.47675
ENSG00000139370	SLC15A4	18.941	17.9024	19.2336	19.4788	18.6185	23.5736
ENSG00000196505	GDAP2	11.6109	9.63479	10.3209	13.9604	10.4115	12.3072
ENSG00000186470	BTN3A2	3.98481	4.76122	3.90839	5.42961	3.72935	3.6492
ENSG00000122644	ARL4A	39.9146	34.7324	31.9311	29.6661	32.4453	31.0555
ENSG00000136527	TRA2B	117.612	111.345	114.298	91.0073	97.4662	93.9451
ENSG00000136938	ANP32B	158.833	134.332	138.928	125.06	104.217	113.393
ENSG00000106477	CEP41	21.1063	15.5861	20.3648	19.422	18.3926	19.889
ENSG00000276410	HIST1H2BB	252.61	240.664	205.101	114.31	144.211	156.284
ENSG00000196787	HIST1H2AG	130.835	131.016	122.899	96.0158	89.647	95.1975
ENSG00000006704	GTF2IRD1	13.6293	12.3462	12.4629	9.85917	14.8522	13.3354
ENSG00000267279	AC090409.1	1.54509	1.54822	1.06882	2.15502	2.55527	1.52631
ENSG00000164053	ATRIP	6.09253	7.63988	7.86586	5.67488	5.41948	7.61918
ENSG00000130159	ECSIT	18.9747	17.2194	16.4801	17.3385	14.0905	15.2674
ENSG00000005812	FBXL3	13.7007	15.7467	15.8543	12.5023	13.438	13.7208
ENSG00000213445	SIPA1	9.77207	11.7224	8.06455	9.57166	14.0652	12.4346
ENSG00000111269	CREBL2	9.60081	9.65217	9.76824	10.0018	10.5632	10.1126
ENSG00000285957	AC019257.9	2.87292	3.06443	2.28188	2.11338	2.77902	2.66335
ENSG00000235579	AC007283.2	40.5861	0	20.6131	0	30.8317	0
ENSG00000172869	DMXL1	19.0521	13.8198	14.5263	15.4266	24.9944	15.7944
ENSG00000124549	BTN2A3P	1.52835	1.81167	2.4671	1.89254	2.03011	2.23924
ENSG00000140025	EFCAB11	15.6717	19.8467	19.3725	20.7779	18.823	13.812
ENSG00000110660	SLC35F2	22.5198	25.6589	19.4098	21.5739	21.0665	21.2889
ENSG00000204620	AC115618.1	1.61135	2.32832	3.90522	0.575684	2.50349	3.21995
ENSG00000258485	SRMP2	2.19453	2.48643	2.12807	2.23994	2.25031	2.78327
ENSG00000145029	NICN1	3.77925	5.62184	5.01419	6.6656	4.99911	7.0977
ENSG00000157456	CCNB2	85.4315	87.8341	83.4557	58.9119	53.6272	50.4732
ENSG00000184840	TMED9	104.885	101.747	98.3321	117.469	113.235	115.227
ENSG00000062650	WAPL	20.229	17.3791	17.4291	18.0909	18.1121	16.3879
ENSG00000267317	AC027307.2	7.68563	6.45736	7.73435	10.8725	7.77799	10.6614
ENSG00000177076	ACER2	0.860895	1.0065	0.80729	1.79495	2.60051	2.25058
ENSG00000129657	SEC14L1	23.4992	23.5339	27.4395	28.945	23.8366	28.9709
ENSG00000153898	MCOLN2	2.61092	2.53037	2.47366	3.29231	1.99004	4.20588
ENSG00000107551	RASSF4	0.820692	1.44461	1.08211	1.34802	1.73851	2.24561
ENSG00000260576	EIF5A2P1	1.62483	1.00125	1.16802	0.403838	0.445104	0.414042
ENSG00000253463	HMGB1P19	1.47595	1.70081	2.25624	1.84795	1.14476	0.804064
ENSG00000224888	AC138028.2	1.06784	1.40834	1.51951	1.4986	1.15507	1.39276
ENSG00000159199	ATP5MC1	200.21	211.958	205.558	177.212	166.092	173.08
ENSG00000138081	FBXO11	31.2587	34.778	35.8816	32.6772	33.3734	30.4763
ENSG00000101096	NFATC2	2.29515	1.82656	2.32501	1.02728	1.12109	1.11218
ENSG00000107643	MAPK8	31.5695	35.5409	28.9105	29.5833	29.113	23.404
ENSG00000242602	AC008953.1	10.1315	15.3878	10.2755	5.54278	19.6848	7.1148
ENSG00000196911	KPNA5	2.36014	2.46221	3.06047	2.4396	2.80877	2.28529
ENSG00000105127	AKAP8	14.5358	11.7186	11.7242	11.2032	14.1301	17.7516
ENSG00000266338	NBPF15	20.2245	20.9446	23.4211	21.7122	21.6494	22.8406
ENSG00000183010	PYCR1	54.6954	61.8551	63.3666	37.758	39.3711	40.1357
ENSG00000221988	PPT2	7.82721	6.46037	5.35601	5.51876	4.91951	5.15131
ENSG00000269821	KCNQ1OT1	1.05419	1.06139	1.04371	1.00368	1.06118	1.06949
ENSG00000134146	DPH6	15.5878	16.9313	17.6359	16.9756	15.5847	14.8758
ENSG00000011590	ZBTB32	3.64659	4.11918	4.0371	2.98008	4.19449	4.6806
ENSG00000260219	AC106782.2	1.22048	1.11505	0.830663	2.01381	1.13625	1.66664
ENSG00000135940	COX5B	132.461	130.341	128.173	125.188	128.865	132.752
ENSG00000285444	AL162377.3	0.930132	1.07889	1.10894	1.29093	1.21886	1.18544
ENSG00000108375	RNF43	5.29052	3.99988	4.11523	3.67239	3.54111	4.1018
ENSG00000242261	AC018635.1	9.53384	10.8013	7.03341	6.8424	7.2916	6.11715
ENSG00000044446	PHKA2	13.2364	11.6846	11.5653	12.0015	11.7068	12.6293
ENSG00000141570	CBX8	13.3278	16.6151	10.3359	10.3804	10.5522	11.2538
ENSG00000113070	HBEGF	1.29569	1.5308	1.3148	2.27278	1.73401	2.31402
ENSG00000087206	UIMC1	27.3345	23.0244	24.0891	24.8189	23.9512	29.0139
ENSG00000136213	CHST12	10.5016	10.6368	10.5714	12.6953	10.904	10.8126
ENSG00000154229	PRKCA	56.4347	61.099	62.5708	47.3765	53.7928	53.3977
ENSG00000275966	AC110285.6	1.70529	3.76981	2.29224	1.77068	1.16411	1.44729
ENSG00000187630	DHRS4L2	15.2548	11.8417	14.29	10.6313	13.3847	13.8783
ENSG00000139974	SLC38A6	27.0615	28.6222	22.1859	37.1273	31.7337	29.855
ENSG00000241651	AC099340.1	0.197782	1.5921	0.881073	0	2.14544	1.00535
ENSG00000128915	ICE2	45.0437	42.602	46.1456	29.9057	40.9391	44.6504
ENSG00000261064	LINC02256	5.86393	5.1329	4.39684	10.0015	10.396	9.54124
ENSG00000130558	OLFM1	5.79941	4.08978	4.42502	5.80996	6.1386	6.08961
ENSG00000147419	CCDC25	19.3248	25.051	29.982	21.4616	21.0497	31.688
ENSG00000170545	SMAGP	10.8082	9.7461	11.1359	15.0566	10.6924	11.4218
ENSG00000271361	HTATSF1P2	10.3215	8.7116	11.0948	10.2068	12.2682	12.4461
ENSG00000170364	SETMAR	5.6351	3.94591	4.81072	5.34164	3.47056	2.08303
ENSG00000139641	ESYT1	48.6252	46.2915	49.1978	48.9694	51.9235	49.8672
ENSG00000103353	UBFD1	50.9668	51.2278	56.6268	52.1774	51.7262	52.2659
ENSG00000103479	RBL2	16.9006	18.9885	15.6943	21.1262	19.7695	16.0773
ENSG00000116194	ANGPTL1	0.714729	1.23151	1.07972	0.620824	1.02464	0.619948
ENSG00000185973	TMLHE	8.41001	9.08373	8.97824	10.7336	10.2854	7.80066
ENSG00000185104	FAF1	39.3967	41.9993	37.5013	38.5002	42.5816	46.2165
ENSG00000265908	AC024267.5	1.18669	1.39313	1.05729	0.743539	1.07273	0.251373
ENSG00000196083	IL1RAP	5.48272	6.40794	7.42082	7.75752	8.3842	9.09921
ENSG00000115919	KYNU	82.8211	79.2725	86.5514	111.324	123.113	111.252
ENSG00000266839	AC008088.1	8.12034	11.4375	7.71507	1.91147	9.4989	4.21236
ENSG00000125457	MIF4GD	19.571	19.3891	20.1903	18.5567	21.8992	19.3928
ENSG00000165312	OTUD1	3.49988	3.55528	3.56581	3.14494	4.36689	3.90249
ENSG00000260733	AC046158.1	2.80874	1.18053	3.15043	0.743435	2.39577	2.06427
ENSG00000111331	OAS3	17.768	18.0372	17.3194	16.0933	14.8253	15.2066
ENSG00000182890	GLUD2	3.52878	3.39723	2.97164	3.67978	2.79969	3.24278
ENSG00000037749	MFAP3	25.3248	23.4853	25.0431	28.0253	24.604	26.9447
ENSG00000175104	TRAF6	5.92468	7.0566	5.82892	5.42583	6.13701	5.35148
ENSG00000100504	PYGL	53.5754	47.6353	50.6496	54.9192	48.3269	51.3261
ENSG00000100483	VCPKMT	6.26252	6.3121	4.91226	6.75609	6.71128	6.2365
ENSG00000182809	CRIP2	25.3547	23.102	23.2398	33.0886	31.8609	34.9612
ENSG00000127337	YEATS4	29.6791	29.5486	26.8713	25.3336	15.962	29.7634
ENSG00000106608	URGCP	13.951	16.8833	17.6269	18.9366	18.3367	16.0351
ENSG00000004139	SARM1	2.18534	3.10318	2.65376	3.25343	4.88876	2.68347
ENSG00000135045	C9orf40	13.5997	14.5421	11.8669	11.106	11.0632	9.49792
ENSG00000142208	AKT1	76.6715	60.7246	73.5024	65.2402	61.6168	73.0253
ENSG00000145979	TBC1D7	24.8286	18.9921	19.5994	19.3394	19.5295	19.8365
ENSG00000114062	UBE3A	40.1858	35.7017	30.6703	37.9499	43.8665	39.6997
ENSG00000265417	AP005119.2	2.4469	2.01427	2.52374	1.85398	2.95856	2.27475
ENSG00000133961	NUMB	33.8193	31.5389	36.4198	36.1408	35.5423	31.4133
ENSG00000173013	CCDC96	0.722465	0.969961	1.24019	1.0113	1.22179	0.915032
ENSG00000159228	CBR1	114.595	109.175	111.815	129.572	134.106	126.272
ENSG00000146872	TLK2	28.4714	25.836	30.2852	25.0438	25.5555	31.9103
ENSG00000127948	POR	60.8665	59.8563	54.3233	81.6092	69.1903	85.0519
ENSG00000280852	AC025048.6	0.723516	2.96398	1.61398	1.33398	1.00838	3.69999
ENSG00000143476	DTL	25.6954	33.029	27.4058	26.7379	34.4018	25.7952
ENSG00000106367	AP1S1	54.3333	53.035	54.7156	59.178	61.9724	56.3154
ENSG00000182636	NDN	1.3203	1.0971	1.07523	1.09184	0.952767	1.15799
ENSG00000224914	LINC00863	4.01593	4.29236	4.22765	4.59533	4.58057	3.79895
ENSG00000198270	TMEM116	5.54101	5.93752	4.5946	6.01296	7.40483	4.75925
ENSG00000177963	RIC8A	43.1815	45.36	43.1185	48.083	43.7876	43.116
ENSG00000119787	ATL2	60.6726	63.6012	66.1467	64.8253	59.8198	65.1614
ENSG00000181896	ZNF101	7.38023	5.12514	5.68012	6.08772	6.35366	5.7904
ENSG00000059588	TARBP1	19.8924	22.4866	27.5892	17.8782	22.4536	17.8231
ENSG00000236287	ZBED5	8.44083	6.79349	5.7347	4.65004	7.4916	5.62492
ENSG00000211451	GNRHR2	9.1579	6.94521	5.42687	6.14472	7.41766	7.26355
ENSG00000268912	AC012313.5	1.79211	1.42321	1.74234	1.48772	1.61242	1.99554
ENSG00000198753	PLXNB3	0.708531	1.21773	1.66206	1.51849	2.3482	1.67713
ENSG00000249850	KRT18P31	3.28358	3.43431	4.02456	3.30347	3.50697	3.73667
ENSG00000186684	CYP27C1	3.00272	1.64155	2.34485	2.83916	2.95124	2.69413
ENSG00000152767	FARP1	15.2568	18.1636	20.2006	19.2142	13.6946	16.7938
ENSG00000144580	CNOT9	29.9988	28.6486	31.0997	24.0537	25.2598	29.1205
ENSG00000273090	AC007378.1	2.71371	3.99494	2.69127	4.87812	8.24313	5.37459
ENSG00000273687	AC004223.4	2.35543	0.861608	2.90109	5.70349	7.77349	6.05329
ENSG00000162407	PLPP3	11.0166	11.6721	12.5971	10.6011	9.92639	10.7263
ENSG00000130958	SLC35D2	9.56064	9.91829	10.5814	12.5528	14.7358	15.8302
ENSG00000089639	GMIP	3.79612	3.91635	3.97151	4.48109	4.27014	4.96265
ENSG00000100403	ZC3H7B	19.2594	19.215	19.1857	17.5028	19.4586	18.6365
ENSG00000188677	PARVB	18.3588	15.7601	15.0297	42.1129	14.047	16.3125
ENSG00000170581	STAT2	6.94966	6.34517	6.82857	8.57071	7.26053	7.295
ENSG00000111641	NOP2	66.6433	71.3751	62.364	67.791	58.3324	67.6902
ENSG00000174292	TNK1	2.13126	1.85359	0.888935	5.14571	3.22316	1.38098
ENSG00000163960	UBXN7	10.7949	11.954	13.6311	11.9108	12.5081	9.39262
ENSG00000163607	GTPBP8	15.0137	15.0334	16.1526	12.7217	18.8222	16.5657
ENSG00000213412	HNRNPA1P33	37.4304	50.7818	45.063	35.47	44.832	31.257
ENSG00000073417	PDE8A	54.1354	56.1328	112.399	111.504	55.2865	54.5693
ENSG00000130764	LRRC47	17.6241	20.5252	20.0945	17.8962	19.8382	22.1469
ENSG00000115556	PLCD4	2.88495	1.16687	2.25641	3.54748	1.85696	2.38795
ENSG00000259079	AC005476.1	3.20811	1.44248	1.2463	1.6942	1.26843	3.51283
ENSG00000186205	2020-03-01	6.91588	7.35911	7.56487	10.806	7.5822	7.0913
ENSG00000156172	C8orf37	3.99257	4.32965	3.63573	4.11261	4.45917	4.04986
ENSG00000155465	SLC7A7	0.882497	1.15889	0.980434	2.65191	1.34012	1.61404
ENSG00000126777	KTN1	103.066	105.055	99.3132	101.401	106.152	106.255
ENSG00000152147	GEMIN6	21.2945	19.7955	18.6561	21.8092	21.5345	18.6441
ENSG00000173915	ATP5MD	617.742	688.546	601.881	570.391	650.714	613.755
ENSG00000259075	POC1B-GALNT4	1.31231	1.2422	1.54041	1.05289	1.159	1.21964
ENSG00000213453	FTH1P3	3.30407	2.28922	4.05012	4.39663	3.36244	3.93705
ENSG00000143158	MPC2	18.9242	18.7612	19.8208	24.9219	22.3855	26.0092
ENSG00000183283	DAZAP2	105.035	96.6604	96.6146	97.8759	87.158	93.4372
ENSG00000181924	COA4	107.053	104.186	108.82	113.14	112.581	113.622
ENSG00000165097	KDM1B	7.3918	7.5618	8.13651	7.54828	8.00299	7.18091
ENSG00000286231	AL445423.2	3.6176	1.61514	2.51	3.51133	1.98755	3.11811
ENSG00000100142	POLR2F	81.4726	74.7669	60.6663	76.8249	78.3564	63.3327
ENSG00000158863	FAM160B2	26.2645	24.8358	26.9864	34.4508	24.885	22.4409
ENSG00000227948	AC003989.1	13.5608	9.93708	11.3185	10.6746	8.61509	12.7913
ENSG00000127564	PKMYT1	37.1027	41.8714	40.6972	34.4285	33.1743	32.2968
ENSG00000003393	ALS2	8.33489	9.63784	8.68991	10.4641	8.99464	12.8696
ENSG00000257913	DDN-AS1	1.19988	1.68918	1.68998	1.36339	1.15644	1.60788
ENSG00000140990	NDUFB10	191.806	181.026	187.219	155.887	150.123	155.352
ENSG00000204267	TAP2	9.05359	7.36063	10.3689	6.47788	8.26592	8.23046
ENSG00000226621	AC083855.1	0	3.115	0	2.95882	7.60228	3.32996
ENSG00000008441	NFIX	5.10909	4.52851	3.99091	4.894	3.6092	3.63356
ENSG00000186314	PRELID2	12.3928	12.0748	10.8497	10.4425	14.4156	10.2473
ENSG00000112679	DUSP22	8.68025	9.28879	6.80104	10.2144	7.53037	7.39624
ENSG00000130023	ERMARD	7.58209	8.47474	8.70753	7.3756	8.51504	12.7392
ENSG00000234797	RPS3AP6	13.3815	16.992	13.1094	12.3543	12.3723	11.4816
ENSG00000229369	AL450263.2	0.610538	1.2298	1.45113	0.509857	1.10432	0
ENSG00000136807	CDK9	27.1568	29.1651	29.9538	34.1687	27.8589	30.3921
ENSG00000100206	DMC1	1.56718	1.41865	2.02011	6.00121	1.57637	2.01687
ENSG00000122592	HOXA7	6.64771	4.40329	4.23214	3.80868	2.88392	5.3985
ENSG00000256667	KLRA1P	1.74983	2.03166	2.19681	0.779038	1.4444	1.50468
ENSG00000279332	AC090772.4	1.77692	3.16977	5.95526	3.62066	4.13798	0.758674
ENSG00000163319	MRPS18C	19.6281	17.8884	17.4265	18.9807	20.8574	16.0062
ENSG00000148841	ITPRIP	11.5366	11.9533	12.2734	14.6998	12.9306	12.3957
ENSG00000123080	CDKN2C	18.7362	17.0755	18.2245	15.6232	11.7958	14.184
ENSG00000198952	SMG5	35.2146	34.5284	37.1381	29.6777	34.54	37.5027
ENSG00000223528	AL359094.1	1.97529	1.76762	1.96401	1.80645	2.5292	2.16953
ENSG00000234093	RPS15AP11	2.48496	2.09793	2.25805	0	2.06918	0.635368
ENSG00000179546	HTR1D	9.48721	9.45144	8.21366	9.68796	10.5877	10.8462
ENSG00000254207	AC100797.1	0	0	2.63485	0	1.34655	1.2157
ENSG00000262049	AC139530.2	15.5662	12.8731	13.3101	12.4096	11.5753	12.2522
ENSG00000224858	RPL29P11	68.2199	78.8324	75.5869	67.3726	69.9454	78.9178
ENSG00000128590	DNAJB9	10.6346	9.53103	8.25361	13.7665	12.4592	14.5807
ENSG00000273173	SNURF	5.3397	7.57578	8.72129	1.56435	4.41068	6.30693
ENSG00000272269	AL138724.1	13.5333	14.3659	13.821	11.4414	13.5186	12.7551
ENSG00000143622	RIT1	13.1898	21.1877	15.6612	16.2638	18.2733	16.9573
ENSG00000163681	SLMAP	28.2766	22.9886	24.538	29.0064	31.5376	26.2481
ENSG00000223508	RPL23AP53	1.42721	0.854127	2.02704	1.79499	2.1194	2.49358
ENSG00000114021	NIT2	47.0924	44.502	42.6634	52.7809	59.4023	55.0577
ENSG00000006016	CRLF1	2.94933	6.82596	5.10899	3.05176	3.35956	4.7213
ENSG00000173210	ABLIM3	8.88659	8.46417	7.04335	9.34104	7.5204	7.8111
ENSG00000128731	HERC2	29.8655	31.164	29.8913	33.366	33.4646	29.9229
ENSG00000197362	ZNF786	3.37156	3.59307	4.06301	3.6924	4.42262	4.56838
ENSG00000019186	CYP24A1	749.318	760.038	776.806	733.222	724.312	758.36
ENSG00000116521	SCAMP3	48.8574	52.2834	45.8578	53.5613	49.9509	52.6739
ENSG00000134363	FST	4.53044	4.96684	4.06821	2.62129	2.86647	2.83704
ENSG00000165699	TSC1	14.8616	13.9409	15.0803	14.604	15.8096	14.9123
ENSG00000140807	NKD1	1.60554	2.53271	2.55172	0.744288	1.92623	1.74939
ENSG00000070159	PTPN3	7.61613	6.87308	7.38995	6.88219	8.48309	7.78785
ENSG00000132581	SDF2	42.1336	44.8424	45.632	70.4741	53.478	56.417
ENSG00000168970	JMJD7-PLA2G4B	1.0582	0.94086	1.42652	0.830193	1.00801	1.61849
ENSG00000211584	SLC48A1	19.3268	18.5786	19.1752	26.844	29.0296	26.875
ENSG00000119986	AVPI1	42.0377	43.1115	42.4335	45.9309	43.6447	43.119
ENSG00000119403	PHF19	77.001	76.5808	75.4095	61.4261	64.6259	58.0208
ENSG00000102096	PIM2	7.14995	8.25696	8.45038	7.0922	9.00586	8.73124
ENSG00000259522	AL136295.4	0.820728	0.594848	2.09369	1.25443	1.60149	1.57687
ENSG00000113712	CSNK1A1	109.105	120.631	110.716	104.12	109.472	105.96
ENSG00000228879	AL591848.1	2.63417	2.92086	4.07308	0	0	1.12979
ENSG00000269335	IKBKG	16.1957	14.9475	14.4163	16.6626	14.6501	15.0756
ENSG00000228509	AC006460.1	1.58768	1.48601	1.85823	1.19518	0.401046	0.789883
ENSG00000272746	AP005131.7	0.765268	1.15385	1.70383	0.959379	1.29641	0.486178
ENSG00000120885	CLU	461.768	449.648	414.386	708.245	866.581	792.469
ENSG00000215068	AC025171.2	2.56418	3.09316	2.78265	2.25376	2.93096	3.52341
ENSG00000161277	THAP8	4.86485	4.21475	4.03973	4.87547	6.69303	4.34893
ENSG00000224321	RPL12P14	8.84646	6.98922	7.16092	6.39987	5.84474	11.2623
ENSG00000196839	ADA	18.394	20.52	17.552	18.3119	13.4166	14.2059
ENSG00000140497	SCAMP2	49.1853	40.1324	45.2861	46.0861	45.3414	48.0819
ENSG00000170430	MGMT	7.22062	8.43201	6.84242	8.60156	7.08324	5.43995
ENSG00000174912	METTL15P1	1.49043	2.2539	1.93847	2.7667	2.35679	1.77849
ENSG00000235552	RPL6P27	15.4269	15.6794	12.3479	12.4439	15.3913	13.6022
ENSG00000257647	AC124312.2	1.53384	1.23829	0.751486	0.949459	0	1.01384
ENSG00000068400	GRIPAP1	22.8453	25.9054	25.741	23.1417	21.8227	22.9026
ENSG00000164463	CREBRF	1.89283	2.17828	1.57629	3.23872	1.83898	2.16916
ENSG00000144802	NFKBIZ	13.1548	14.3431	12.5199	6.99204	9.28799	7.53652
ENSG00000137876	RSL24D1	86.8424	91.796	87.9385	71.9413	67.7497	70.596
ENSG00000280326	AC067931.2	0.606419	0.813427	1.31349	1.11576	1.03463	0.628628
ENSG00000270702	AC073657.2	0	0	2.10167	2.67891	3.22728	0
ENSG00000081181	ARG2	2.41015	1.43357	1.63786	2.92665	1.61196	1.03966
ENSG00000140297	GCNT3	66.6827	59.0837	64.4423	90.3657	97.4881	94.4913
ENSG00000185697	MYBL1	26.6421	30.6696	27.7716	30.9969	35.7422	33.7767
ENSG00000204315	FKBPL	4.41325	5.54463	5.98668	6.22652	5.49165	5.02523
ENSG00000267352	SH3GL1P3	3.22	3.24649	3.31015	2.96909	4.40805	2.65196
ENSG00000172315	TP53RK	5.03774	5.67314	6.226	6.05728	6.75269	5.51633
ENSG00000163320	CGGBP1	45.2577	46.0078	47.7148	40.4659	42.2172	40.2263
ENSG00000184076	UQCR10	57.726	62.2682	68.4354	60.7357	59.0395	53.4846
ENSG00000071539	TRIP13	43.7944	46.32	43.826	33.2805	35.315	35.3707
ENSG00000101474	APMAP	74.7052	74.053	77.0097	82.1432	80.7193	80.0898
ENSG00000197302	ZNF720	11.5471	14.2157	13.5851	14.1083	8.28446	10.4957
ENSG00000255232	AC087441.2	2.33338	8.47546	4.49225	0	6.92179	6.07745
ENSG00000219545	UMAD1	10.5377	12.5758	13.042	12.0646	12.2401	12.4939
ENSG00000091009	RBM27	15.1024	15.6691	14.5456	11.3585	14.2002	14.7274
ENSG00000011523	CEP68	9.14298	8.64349	8.32089	8.37087	8.15825	9.32161
ENSG00000137133	HINT2	47.1131	48.9182	41.9113	42.1205	43.032	41.2944
ENSG00000076826	CAMSAP3	1.78178	1.64295	1.9581	2.03687	1.52116	1.66876
ENSG00000171428	NAT1	2.96595	2.55337	2.66969	2.88732	2.45801	2.97515
ENSG00000095485	CWF19L1	21.0567	14.3059	22.3268	13.6581	13.4288	15.6886
ENSG00000167550	RHEBL1	2.02586	1.66677	1.73689	2.18719	0.978696	0.978677
ENSG00000137343	ATAT1	4.34325	5.87667	5.11611	4.98394	5.3412	5.10044
ENSG00000248641	HMGA1P2	1.7158	3.79684	2.38606	1.03512	4.87324	2.20709
ENSG00000168887	C2orf68	17.1546	15.5108	19.1907	16.2649	21.3627	19.949
ENSG00000278367	AL356652.1	1.96851	0.888199	2.74281	2.73707	2.97072	3.07246
ENSG00000079257	LXN	15.8793	14.7711	17.7958	14.4732	14.6062	15.2871
ENSG00000173517	PEAK1	18.6988	16.7196	17.9156	18.6075	17.2179	19.1808
ENSG00000178988	MRFAP1L1	23.6145	22.4709	21.3464	22.227	20.3102	16.6796
ENSG00000166595	CIAO2B	75.4876	79.5239	77.8979	74.0864	82.6703	83.3245
ENSG00000107821	KAZALD1	3.54513	2.74119	2.14564	4.42426	2.43838	3.14789
ENSG00000232472	EEF1B2P3	5.82443	5.50333	4.6016	3.25159	4.37494	6.98511
ENSG00000154370	TRIM11	18.994	17.9911	17.6207	16.2294	15.3989	17.6969
ENSG00000269713	NBPF9	15.7367	15.1228	15.5858	16.3568	17.1881	17.4329
ENSG00000237160	AC004022.2	74.7094	136.376	25.4195	54.6687	113.551	0
ENSG00000053501	USE1	6.8301	7.25858	7.39994	7.54304	8.71448	8.9388
ENSG00000138246	DNAJC13	20.7019	19.9909	19.3616	20.2742	22.5648	23.0333
ENSG00000198720	ANKRD13B	15.3117	14.2417	18.0774	19.2709	14.1557	13.9676
ENSG00000091164	TXNL1	54.75	54.2508	54.7602	45.377	51.8832	51.478
ENSG00000101052	IFT52	19.7433	24.7641	26.0682	20.4784	25.0415	16.1593
ENSG00000197548	ATG7	27.0522	31.7006	29.4224	38.4804	40.9047	40.4356
ENSG00000240399	AC004801.2	2.71892	2.47303	2.09559	1.81723	1.77032	1.9745
ENSG00000218510	LINC00339	2.88545	3.33189	3.92937	4.63109	7.24504	5.84184
ENSG00000121486	TRMT1L	21.5367	16.5506	15.3947	14.2621	21.5613	18.2468
ENSG00000145506	NKD2	3.98832	3.16048	3.6948	2.82335	3.82921	4.45662
ENSG00000221914	PPP2R2A	41.9746	50.9236	49.5747	46.0162	45.8932	54.2936
ENSG00000186529	CYP4F3	1.1648	2.36959	1.60884	2.90584	2.30744	1.99327
ENSG00000138614	INTS14	38.2068	33.6141	35.7249	32.7811	39.1775	42.2617
ENSG00000125246	CLYBL	1.99327	3.41005	1.59514	2.30701	1.94262	2.7633
ENSG00000127511	SIN3B	13.3091	14.7896	12.8709	11.9868	13.1885	10.5654
ENSG00000112139	MDGA1	23.5719	4.60708	5.05932	2.60524	4.0853	3.20534
ENSG00000161939	RNASEK-C17orf49	1.34226	1.57817	4.11334	2.77252	2.05557	2.35308
ENSG00000134058	CDK7	37.5503	32.2533	29.7054	33.8259	34.2912	27.4258
ENSG00000274292	AC084018.2	2.89371	2.96416	2.85418	2.39978	1.78946	2.74751
ENSG00000101236	RNF24	7.91551	9.21407	8.4988	10.521	9.85781	8.14581
ENSG00000164509	IL31RA	2.82382	2.358	2.54804	3.01817	2.72204	3.822
ENSG00000100916	BRMS1L	10.2382	15.3399	10.2287	10.3769	21.4967	11.8605
ENSG00000136770	DNAJC1	21.9182	22.3656	21.7471	26.3558	26.8371	26.7285
ENSG00000173598	NUDT4	19.697	20.1411	19.7855	17.3567	16.2284	18.2696
ENSG00000229822	AL353691.1	1.47032	0	0	0.603152	2.7193	1.25296
ENSG00000168495	POLR3D	27.9681	30.3731	28.7269	30.2148	30.1871	30.8817
ENSG00000136367	ZFHX2	5.11814	2.55743	2.09177	2.97723	3.09868	3.5186
ENSG00000226520	KIRREL1-IT1	4.50343	3.71167	6.20372	1.53837	3.33256	6.24396
ENSG00000213433	RPLP1P6	0.508737	2.24433	1.86833	2.54054	0.346467	0.324268
ENSG00000141428	C18orf21	15.9172	16.0199	16.9389	14.7608	14.6988	17.3405
ENSG00000171617	ENC1	13.4553	14.8069	14.8962	21.3943	23.4458	25.637
ENSG00000101846	STS	1.68956	1.79284	1.723	2.07264	1.92837	1.8696
ENSG00000267040	AC027097.1	1.2305	1.37037	0.832856	0.986954	1.31778	1.35178
ENSG00000125652	ALKBH7	16.9831	16.0986	15.9882	16.239	14.8799	12.8923
ENSG00000198618	PPIAP22	270.031	218.555	213.635	228.443	221.744	240.279
ENSG00000168282	MGAT2	2.21589	2.4896	1.84271	2.74716	2.07645	2.26837
ENSG00000112759	SLC29A1	32.4641	32.5769	32.5067	24.3173	27.9146	25.8306
ENSG00000258048	AC073569.2	40.0965	28.9682	39.8873	40.0113	39.1149	38.3933
ENSG00000224020	MIR181A2HG	6.04731	5.38313	5.97458	4.42921	4.77183	5.33336
ENSG00000090238	YPEL3	3.0109	4.4847	7.01289	6.49674	6.33708	7.54116
ENSG00000183155	RABIF	7.32519	7.62109	6.73773	7.6526	6.57803	6.79465
ENSG00000248843	AL645949.2	0.777349	0.902709	1.14905	1.46777	1.74724	0.98643
ENSG00000263271	AC110285.4	2.72879	2.02278	4.57331	8.47226	1.07332	5.96797
ENSG00000136828	RALGPS1	5.19458	5.13606	5.63878	5.23372	3.17739	5.71557
ENSG00000133606	MKRN1	43.1687	42.8912	34.8917	41.9941	37.587	45.3214
ENSG00000250479	CHCHD10	90.8321	89.7015	93.2685	113.999	98.7961	82.5408
ENSG00000141556	TBCD	52.3931	55.3991	61.1303	54.423	50.0287	54.2535
ENSG00000162139	NEU3	5.91447	5.33298	6.792	6.25091	4.93536	8.09089
ENSG00000161847	RAVER1	26.4575	26.2934	26.4596	24.8151	21.6399	23.5276
ENSG00000168393	DTYMK	60.5904	63.4609	62.3219	47.2788	45.6354	44.2425
ENSG00000278949	AC127070.4	0.60414	1.03723	0.832093	1.339	1.21323	1.09992
ENSG00000240801	AC132217.1	0.499188	0.331735	0.776983	1.43151	2.97927	2.96646
ENSG00000142408	CACNG8	2.37138	2.00545	2.21592	2.74537	2.45701	1.92731
ENSG00000213592	PPIAP42	4.04482	3.24476	3.36652	2.15911	3.15653	4.04637
ENSG00000162961	DPY30	65.9019	68.4538	64.3235	68.5291	63.1505	68.4795
ENSG00000248423	AC100850.1	0.693485	2.43278	2.00477	1.74084	2.34624	0.660613
ENSG00000144746	ARL6IP5	39.9475	38.08	43.1092	51.9932	53.0008	50.7811
ENSG00000134313	KIDINS220	21.6815	20.8604	23.2625	20.1973	20.4992	21.5821
ENSG00000111962	UST	4.17604	2.4902	5.24725	3.58423	5.9791	7.98189
ENSG00000218048	AL121949.1	3.58881	5.18656	6.43779	5.13912	4.95774	4.30498
ENSG00000064961	HMG20B	38.0214	38.2598	39.3707	36.9299	33.9025	38.779
ENSG00000126216	TUBGCP3	17.6574	19.9986	16.8784	16.2404	15.4883	14.5042
ENSG00000113441	LNPEP	20.3483	20.8882	21.6045	22.9413	26.5803	23.4229
ENSG00000183655	KLHL25	6.16574	5.44661	5.66647	5.97073	5.23289	6.00913
ENSG00000121644	DESI2	30.086	31.3138	27.7541	27.0344	23.5668	23.3177
ENSG00000161202	DVL3	18.6526	17.4791	17.1759	15.6528	19.5538	15.5709
ENSG00000115204	MPV17	29.4408	33.3446	32.0171	31.3478	31.5577	37.9258
ENSG00000245848	CEBPA	3.10799	2.52252	2.47584	3.20945	3.46846	2.56585
ENSG00000258757	AL133453.1	15.9832	14.0834	12.9369	16.2169	18.0263	13.3638
ENSG00000228751	AC004022.1	1.62322	1.26666	3.02187	2.04928	1.03328	1.29974
ENSG00000166821	PEX11A	3.45144	3.54878	4.15716	6.53133	4.44087	4.65338
ENSG00000181104	F2R	14.2028	12.4093	12.0799	11.1734	12.2044	11.565
ENSG00000235440	AC011742.3	3.29163	3.99951	3.78237	2.91724	2.46462	5.25904
ENSG00000114742	WDR48	16.6088	13.426	14.2074	15.3518	13.6025	15.9246
ENSG00000100442	FKBP3	85.6165	89.4301	87.5448	81.3752	80.0211	86.4422
ENSG00000105085	MED26	6.99585	5.71659	4.65476	7.26881	5.9905	4.95565
ENSG00000159788	RGS12	10.7297	10.8177	12.1487	12.0542	12.199	12.1386
ENSG00000239887	C1orf226	1.67159	1.21356	1.48126	1.96673	3.26329	2.14817
ENSG00000132646	PCNA	252.936	265.018	255.655	266.069	249.063	255.178
ENSG00000125637	PSD4	4.55562	3.3641	5.1383	7.16469	7.82189	7.71397
ENSG00000113140	SPARC	11.0875	11.316	13.5197	7.55348	6.71751	8.50077
ENSG00000254470	AP5B1	7.62776	8.76532	7.11985	7.95845	7.46051	7.28117
ENSG00000101198	NKAIN4	3.09066	2.34709	3.32994	3.26974	2.06373	1.99918
ENSG00000104324	CPQ	2.21947	2.99674	2.40789	2.3236	2.71973	2.94834
ENSG00000228852	AC092802.2	3.00444	0.281678	3.68199	1.22423	0.377116	0.703606
ENSG00000010318	PHF7	4.08255	3.4568	3.33735	2.79588	2.53782	2.31173
ENSG00000148154	UGCG	15.4926	13.1973	16.1524	14.1787	16.5532	13.3537
ENSG00000178401	DNAJC22	13.2824	11.8206	14.1959	15.3898	13.905	14.4388
ENSG00000258864	AC008575.1	18.8193	20.8874	18.0471	16.5166	15.7844	19.5735
ENSG00000124214	STAU1	51.9808	54.5817	53.7552	47.1245	49.0484	51.7025
ENSG00000141699	RETREG3	39.3434	35.405	32.1455	38.8521	36.5271	33.6293
ENSG00000185753	CXorf38	4.07108	4.922	4.25515	4.33816	4.13477	5.77872
ENSG00000114026	OGG1	10.0658	12.0806	12.5996	11.6768	10.8114	10.0639
ENSG00000105520	PLPPR2	9.72051	7.43875	9.12588	10.5201	9.18594	11.8014
ENSG00000079332	SAR1A	48.6332	43.3624	48.164	47.344	44.0513	39.7477
ENSG00000228843	AL133410.2	4.71127	8.29906	9.73531	10.0892	8.59567	9.27422
ENSG00000164885	CDK5	26.5647	22.345	20.6124	25.8238	25.5063	23.4582
ENSG00000248643	RBM14-RBM4	17.9261	6.83866	23.9941	9.36678	18.8422	10.0274
ENSG00000267368	UPK3BL1	3.82432	3.95385	2.62268	7.60417	4.7003	3.53252
ENSG00000278931	CR381670.1	1.2117	1.85757	2.09495	1.6562	1.16898	1.4736
ENSG00000164741	DLC1	4.11584	5.71031	6.19202	3.6966	6.63215	5.58345
ENSG00000229419	RALGAPA1P1	2.88538	2.5557	2.63192	2.41069	2.8364	2.47951
ENSG00000229117	RPL41	3838.87	4159.39	4055.69	3434.34	3273.65	3377.12
ENSG00000138867	GUCD1	29.7519	28.9278	26.812	27.0145	25.6986	34.7817
ENSG00000150093	ITGB1	654.633	640.126	624.182	596.954	674.414	648.771
ENSG00000145241	CENPC	10.9862	10.6882	9.77689	6.76854	7.38892	8.06828
ENSG00000141040	ZNF287	4.90362	5.16796	8.24805	6.11892	5.44612	5.07501
ENSG00000197062	ZSCAN26	5.03011	5.13052	7.98081	5.85052	9.68362	5.26773
ENSG00000114982	KANSL3	20.7877	22.4184	18.3775	18.664	14.4133	14.945
ENSG00000168610	STAT3	79.1863	75.3417	76.9781	86.5074	95.9494	90.8301
ENSG00000168439	STIP1	207.62	212.92	201.4	182.63	221.03	204.467
ENSG00000133027	PEMT	42.7681	25.8642	32.0038	38.1874	32.2629	32.6664
ENSG00000149591	TAGLN	42.275	41.746	40.9975	18.1007	18.191	19.2128
ENSG00000150455	TIRAP	3.96569	5.48903	4.29125	5.47476	3.72094	4.31206
ENSG00000141552	ANAPC11	148.836	170.979	160.446	159.98	139.615	136.16
ENSG00000149273	RPS3	1928.49	1902.15	1820.76	1530.17	1600.93	1631.39
ENSG00000110906	KCTD10	24.0852	28.9628	20.5579	36.2394	28.6944	25.0537
ENSG00000071205	ARHGAP10	8.36078	8.17846	8.8825	9.52767	10.112	7.71278
ENSG00000254221	PCDHGB1	1.68618	1.49117	1.66053	1.55408	1.36464	1.6858
ENSG00000176597	B3GNT5	7.33465	8.99563	9.12288	11.6462	9.03453	9.63023
ENSG00000167333	TRIM68	7.50551	7.75137	6.69145	6.87338	5.79921	7.34158
ENSG00000270857	AC007621.1	2.18177	1.12826	1.63792	0.901516	1.9991	0.927329
ENSG00000099331	MYO9B	23.0955	23.9746	24.411	25.7005	22.3012	23.2318
ENSG00000138071	ACTR2	134.105	133.425	130.712	129.067	128.079	131.759
ENSG00000128655	PDE11A	2.77888	3.01308	2.25657	1.25129	1.90884	3.57535
ENSG00000184588	PDE4B	37.9818	39.9264	42.4134	29.1364	33.6667	37.7076
ENSG00000132357	CARD6	2.6614	2.48064	2.44454	3.46147	4.29183	3.17228
ENSG00000077514	POLD3	24.2843	21.8976	23.2278	21.9311	20.0286	19.526
ENSG00000158941	CCAR2	124.613	136.658	122.334	98.2416	123.763	118.886
ENSG00000278588	HIST1H2BI	244.939	262.838	239.517	108.029	127.872	131.435
ENSG00000272849	AC084018.1	1.76322	0.243403	0.763704	1.14738	0.871883	1.63267
ENSG00000104689	TNFRSF10A	16.1105	16.1821	18.0559	30.4301	25.0814	26.589
ENSG00000100949	RABGGTA	10.7172	7.14995	9.13024	10.4633	8.46219	11.1599
ENSG00000178053	MLF1	11.1061	8.66703	10.4491	9.48573	11.9901	11.5746
ENSG00000136628	EPRS	61.6067	67.9894	66.0439	63.7408	56.8853	58.9656
ENSG00000071553	ATP6AP1	42.1998	38.6528	40.2579	43.8157	46.1896	45.5541
ENSG00000078487	ZCWPW1	2.24105	1.35565	1.21122	1.6889	2.20951	1.44976
ENSG00000114948	ADAM23	4.78083	2.81243	3.17702	3.1792	3.07405	4.17115
ENSG00000105472	CLEC11A	3.34934	4.49782	3.2926	4.00424	2.37155	4.27146
ENSG00000158023	WDR66	2.62042	2.791	2.79411	1.96397	2.21042	1.53973
ENSG00000233237	LINC00472	20.0904	21.269	21.1957	24.3934	30.4778	28.0927
ENSG00000092201	SUPT16H	88.85	88.3364	85.1953	79.1068	76.0134	78.4482
ENSG00000130816	DNMT1	65.6289	72.1566	68.801	65.3405	61.5249	58.2024
ENSG00000228302	AL512770.1	1.38418	0.894527	1.46657	1.25147	1.31256	1.50263
ENSG00000196547	MAN2A2	23.6566	24.5257	21.8748	29.9022	33.7189	25.8584
ENSG00000269069	AC007842.1	2.73882	2.80272	2.93182	2.62606	2.09549	3.27068
ENSG00000226742	HSBP1L1	4.72361	7.15814	3.18211	5.09967	6.79239	3.42119
ENSG00000188501	LCTL	1.99013	2.6793	2.94793	2.73674	1.34267	1.63855
ENSG00000143971	ETAA1	9.57839	9.58591	9.68572	9.49792	8.43707	9.54583
ENSG00000137868	STRA6	30.4157	26.6472	30.2523	31.9046	26.7817	31.655
ENSG00000226253	MRPL35P3	1.74792	6.85019	4.79018	3.56348	3.25416	1.74969
ENSG00000053254	FOXN3	15.7195	10.1409	9.87505	11.3916	14.6729	13.596
ENSG00000134253	TRIM45	1.47208	2.21355	2.01728	1.61263	1.82758	1.9731
ENSG00000255358	AC019227.1	1.0557	1.87885	2.12572	0.658598	0.719708	0.335962
ENSG00000158427	TMSB15B	1.25147	0.800912	1.31469	0.886098	1.05944	0.900787
ENSG00000253210	AC040970.1	1.76233	2.10101	1.29431	5.00189	1.97206	1.8383
ENSG00000223476	VN1R42P	0.695394	2.26424	0.639365	0	1.9565	1.7845
ENSG00000087074	PPP1R15A	16.4597	15.5594	14.1823	14.085	15.1694	13.1801
ENSG00000146166	LGSN	7.87795	8.17944	6.65424	7.1914	8.29103	8.14182
ENSG00000197818	SLC9A8	8.91808	9.55609	7.15828	10.078	9.05062	9.02466
ENSG00000124782	RREB1	14.2118	14.3879	27.6748	17.0366	14.749	15.779
ENSG00000115539	PDCL3	19.9758	22.4985	24.0612	20.8508	15.6929	19.6549
ENSG00000267281	ATF7	4.53557	4.11687	3.6932	4.04988	5.081	2.89372
ENSG00000167968	DNASE1L2	1.3584	1.27484	1.2113	0.912402	2.26594	1.22513
ENSG00000269653	AC011479.3	1.23736	1.0473	1.01582	0.756287	0.800032	0.648545
ENSG00000253293	HOXA10	4.43614	5.12798	4.59094	4.67083	4.11551	3.14917
ENSG00000105227	PRX	1.01553	0.665745	1.08429	1.05247	0.817331	0.842932
ENSG00000153879	CEBPG	30.9996	30.4864	29.8728	29.1136	29.1274	28.2826
ENSG00000271580	AL583832.1	2.34068	2.58884	1.96067	2.1279	2.45522	1.15511
ENSG00000183605	SFXN4	30.8799	32.0373	30.2794	30.9998	28.8	31.4019
ENSG00000154096	THY1	4.34409	4.94659	4.67489	3.09026	2.64966	3.56047
ENSG00000205220	PSMB10	24.1761	25.1918	21.112	19.8678	20.4865	21.7661
ENSG00000188938	FAM120AOS	19.8692	16.726	16.8306	17.6714	16.5928	17.999
ENSG00000174446	SNAPC5	34.999	32.9982	38.8689	43.8068	36.6443	33.9618
ENSG00000174915	PTDSS2	24.6892	26.9387	21.7361	24.1828	22.9952	24.3241
ENSG00000147955	SIGMAR1	79.9581	79.6106	74.7171	74.0618	76.6127	77.1903
ENSG00000154059	IMPACT	10.7793	12.5969	11.7561	10.0767	9.27202	9.33799
ENSG00000136997	MYC	80.6515	83.0055	80.7771	87.3588	86.6549	83.7837
ENSG00000274427	AC145423.2	4.17938	10.5416	8.18934	9.51469	12.5863	0
ENSG00000206195	DUXAP8	5.97861	5.53191	4.93633	5.72008	5.82514	5.46377
ENSG00000122483	CCDC18	13.9619	11.5086	13.6265	13.6075	10.1027	16.5664
ENSG00000100124	ANKRD54	12.0783	11.3363	9.37497	12.6329	10.6842	11.0504
ENSG00000223945	AC244033.1	1.23394	1.44752	2.18621	2.26193	1.66178	1.5653
ENSG00000264186	SNRPCP4	2.30073	1.98768	1.38359	1.89893	1.58288	2.44569
ENSG00000129484	PARP2	28.1535	28.6718	25.5847	20.2451	23.0627	26.1046
ENSG00000176531	PHLDB3	8.22236	9.32564	5.64888	13.1214	13.8006	12.1198
ENSG00000240328	AC091805.1	2.83592	2.31257	5.21868	5.16892	0.998296	3.63968
ENSG00000112851	ERBIN	64.843	60.7425	65.6271	63.8129	78.1031	68.8267
ENSG00000145916	RMND5B	19.0251	19.0619	19.0197	21.7726	21.3556	18.9077
ENSG00000269924	AC024451.4	2.76455	1.92882	3.18926	2.08678	4.85003	2.63163
ENSG00000273619	AL121832.2	4.96813	4.31028	3.82793	7.69465	4.25549	5.46793
ENSG00000198951	NAGA	6.24443	5.16924	5.40347	4.58232	4.63906	4.60165
ENSG00000110075	PPP6R3	69.8657	67.2338	74.2244	61.8352	69.6386	63.8891
ENSG00000096063	SRPK1	43.5594	46.8584	51.75	44.4057	45.5721	43.7507
ENSG00000112531	QKI	74.7026	71.0394	77.2659	61.4881	70.4276	58.4045
ENSG00000151287	TEX30	13.0705	12.3603	13.1422	9.67182	12.1881	12.1228
ENSG00000171951	SCG2	1.21864	1.32024	1.01729	0.934517	0.60081	1.29959
ENSG00000273820	USP27X	2.81047	1.82617	2.73668	3.03656	2.7311	2.84716
ENSG00000163634	THOC7	68.8827	66.4136	66.3628	62.0989	61.6313	60.4164
ENSG00000246174	KCTD21-AS1	0.718593	1.1139	1.36242	2.05601	1.66751	1.50815
ENSG00000221838	AP4M1	10.223	9.67752	9.7117	8.79169	7.91993	8.31535
ENSG00000115756	HPCAL1	41.0977	38.3313	40.6556	53.3236	49.4977	49.6829
ENSG00000109736	MFSD10	27.876	28.4346	26.8929	30.6847	27.4099	28.824
ENSG00000213133	PPP1R14BP5	1.10229	1.13984	0.66218	1.36607	0.504945	0.468546
ENSG00000261063	AC009139.2	5.17503	7.8674	8.55941	9.41777	4.73814	10.3718
ENSG00000230769	Z98048.1	3.41058	2.89985	2.54693	3.18723	3.49233	3.61821
ENSG00000068308	OTUD5	29.6865	28.3409	28.6593	29.3541	30.6419	30.7341
ENSG00000125656	CLPP	38.0948	40.6392	36.5498	40.3333	36.4081	40.5512
ENSG00000263603	AC127024.2	2.31925	2.30815	2.28533	1.62196	2.60621	2.94296
ENSG00000083635	NUFIP1	4.75311	5.07627	5.1791	4.87053	4.32397	4.97375
ENSG00000269246	AC011445.2	184.708	132.438	0	0	0	123.762
ENSG00000276903	HIST1H2AL	74.342	86.0484	83.2334	48.6652	35.1928	44.4904
ENSG00000106004	HOXA5	2.05964	2.42021	3.83932	3.27292	1.64987	3.56969
ENSG00000224543	SNRPGP15	28.7368	9.35065	0	16.1121	10.8872	18.8406
ENSG00000103534	TMC5	6.66117	6.05936	6.37203	7.73209	7.43077	7.31628
ENSG00000083312	TNPO1	119.817	116.904	109.98	108.082	124.085	112.867
ENSG00000143434	SEMA6C	1.06033	0.564851	1.15248	2.00638	1.18404	0.850516
ENSG00000158796	DEDD	15.8288	16.8836	18.2488	17.4217	15.2151	21.3199
ENSG00000273899	NOL12	19.1383	17.3125	18.2621	19.0095	18.0223	14.2785
ENSG00000164338	UTP15	28.7744	27.9654	31.3854	28.0003	25.7816	27.7455
ENSG00000123106	CCDC91	20.474	23.943	25.9328	25.6726	23.369	21.5917
ENSG00000146842	TMEM209	23.1421	20.3359	20.4127	16.7137	18.1179	18.2082
ENSG00000228434	AC004951.1	6.27832	6.20732	7.29262	6.74256	6.2633	5.64911
ENSG00000223820	CFL1P1	0.779654	1.15878	0.278829	1.15905	1.2738	0.987786
ENSG00000275700	AATF	78.3909	76.3171	78.0804	70.919	64.7998	66.3452
ENSG00000152894	PTPRK	33.3882	33.9896	39.865	46.1221	30.8373	39.7105
ENSG00000241769	LINC00893	4.4883	3.17068	2.98755	1.59025	3.00573	2.91332
ENSG00000117472	TSPAN1	0.955979	2.69933	1.57817	1.56371	1.56602	1.4095
ENSG00000023041	ZDHHC6	25.5304	26.8026	30.0125	24.7564	30.8446	28.0238
ENSG00000170906	NDUFA3	156.897	136.063	170.147	139.049	154.173	120.747
ENSG00000187954	CYHR1	28.0782	25.4553	28.0274	30.9312	28.6657	31.2912
ENSG00000164715	LMTK2	11.5529	11.6904	12.2021	11.9042	11.831	11.1914
ENSG00000159658	EFCAB14	21.0048	22.2918	26.7783	28.5638	29.8867	30.3901
ENSG00000109586	GALNT7	24.1026	23.7371	23.429	25.5034	25.1204	23.8203
ENSG00000118960	HS1BP3	12.5453	11.9047	12.3119	14.3108	13.8529	13.5174
ENSG00000135040	NAA35	18.2753	19.3178	19.3925	21.388	20.4129	19.0412
ENSG00000100726	TELO2	19.7195	18.882	17.8517	20.7349	16.679	18.6249
ENSG00000237575	PYY2	0.759654	1.16782	1.11951	0.532841	0.453681	2.02178
ENSG00000077150	NFKB2	40.3103	29.8725	40.3423	46.4682	71.283	65.6647
ENSG00000182541	LIMK2	5.13673	5.03163	6.29485	7.00477	5.00045	5.94024
ENSG00000176485	PLA2G16	31.5965	34.0441	34.1851	41.3239	31.4997	38.7964
ENSG00000134884	ARGLU1	26.5854	25.0684	23.5873	27.3179	23.3684	22.617
ENSG00000160305	DIP2A	11.5953	12.5037	13.5154	11.4706	11.3083	12.7119
ENSG00000119650	IFT43	23.921	21.5016	21.3125	27.121	25.197	34.0369
ENSG00000224383	PRR29	1.292	0.328446	0.323878	3.07817	4.23121	1.02947
ENSG00000065675	PRKCQ	4.57288	3.44422	4.00732	2.96293	3.55783	2.77469
ENSG00000213397	HAUS7	32.1022	33.9525	41.5654	31.5117	30.1872	25.5747
ENSG00000122692	SMU1	15.0415	15.5596	15.5032	13.4734	14.2262	14.0604
ENSG00000159202	UBE2Z	74.9574	78.5842	73.102	81.0754	85.3902	78.1431
ENSG00000140988	RPS2	1835.45	1778.45	1744.89	1610.96	1502.69	1549.91
ENSG00000261333	CD24P2	7.99765	10.4522	7.96121	0	0	0
ENSG00000166902	MRPL16	36.5536	39.6951	37.8074	38.7101	41.6467	41.3002
ENSG00000071859	FAM50A	43.4223	45.3377	48.2299	52.0643	55.8582	55.0987
ENSG00000116774	OLFML3	2.58415	2.72067	3.49767	2.8777	2.79834	3.07593
ENSG00000170791	CHCHD7	9.19057	9.79724	10.6807	9.36999	9.47984	11.8628
ENSG00000090863	GLG1	42.7278	43.0583	43.7951	47.1938	47.2551	46.0615
ENSG00000211445	GPX3	4.38518	5.77079	5.26599	7.46213	5.01287	3.99541
ENSG00000104427	ZC2HC1A	7.72096	7.12446	8.84735	6.88779	8.91951	10.5037
ENSG00000231378	NDUFAF4P4	1.08846	1.66253	1.46186	1.01802	0.742397	1.38529
ENSG00000125826	RBCK1	64.961	66.2242	66.4009	81.7556	80.3506	79.7863
ENSG00000176809	LRRC37A3	11.5701	10.0393	8.22207	10.8644	9.89669	9.30109
ENSG00000171928	TVP23B	37.7857	41.1986	39.8026	39.0292	42.9799	44.025
ENSG00000073712	FERMT2	31.0791	36.1542	31.9271	29.7807	33.6059	30.352
ENSG00000140740	UQCRC2	107.883	104.204	122.61	97.1981	101.038	88.2877
ENSG00000100324	TAB1	10.4451	10.3813	11.7806	11.7123	10.3364	9.66242
ENSG00000092203	TOX4	38.7263	38.6377	36.2022	33.4748	33.7933	40.6306
ENSG00000255114	AP003392.3	11.2878	10.6357	14.463	15.8422	14.1441	16.8643
ENSG00000162639	HENMT1	3.75481	5.19358	3.88386	4.0756	3.89109	4.44005
ENSG00000151692	RNF144A	7.62321	8.27018	7.70154	6.94483	8.42983	7.42613
ENSG00000143575	HAX1	58.2269	53.3989	55.7451	52.0992	52.1345	49.8266
ENSG00000142173	COL6A2	10.1411	7.8369	7.59466	11.8437	12.2203	11.6867
ENSG00000163939	PBRM1	21.876	28.5264	24.9365	19.1951	22.3412	24.5411
ENSG00000220392	FCF1P5	0.589909	1.80879	2.64507	1.8363	0	1.5023
ENSG00000172986	GXYLT2	2.93377	4.48697	2.8915	7.65066	3.67182	2.30962
ENSG00000178685	PARP10	1.44615	2.10861	2.12121	2.22695	0.999487	0.999457
ENSG00000170915	PAQR8	1.47662	1.21332	1.32015	1.15561	1.19167	1.03411
ENSG00000050130	JKAMP	43.9122	46.2806	44.8392	47.7059	59.6186	50.5836
ENSG00000131584	ACAP3	8.58619	9.94631	8.85271	9.94677	13.4499	10.7099
ENSG00000122386	ZNF205	6.73915	5.88174	7.51463	8.79093	6.4266	8.69108
ENSG00000146707	POMZP3	9.52865	12.1875	8.98281	9.08658	10.4607	9.21536
ENSG00000070770	CSNK2A2	58.8787	59.5076	54.149	52.6826	52.0116	52.2375
ENSG00000128536	CDHR3	6.74694	6.02009	5.8751	6.79704	7.68095	8.31684
ENSG00000264769	AC145207.8	7.97953	6.00097	6.09473	9.36356	3.5876	6.4359
ENSG00000236460	SNX2P2	0	1.92256	0	2.09337	1.23315	2.23321
ENSG00000217041	AL512430.2	0.730327	0.796171	2.01821	0.886485	2.0592	3.75047
ENSG00000257621	PSMA3-AS1	24.6636	21.7001	22.6071	20.2207	25.2377	21.2125
ENSG00000066777	ARFGEF1	24.8373	25.3511	25.7011	24.17	24.3058	22.3409
ENSG00000125351	UPF3B	12.0265	11.8362	12.6759	9.56687	10.9105	8.83633
ENSG00000168397	ATG4B	21.8395	25.8164	23.7685	28.832	30.8475	28.5042
ENSG00000157014	TATDN2	28.8039	29.1983	26.2207	28.0784	30.5155	26.2436
ENSG00000219608	HIGD1AP16	0	6.22997	2.46693	2.95882	0	3.3299
ENSG00000105088	OLFM2	7.08476	6.61306	6.90505	6.1201	4.49726	5.54742
ENSG00000167644	C19orf33	513.698	556.375	554.66	682.273	633.325	626.082
ENSG00000158747	NBL1	12.9532	15.6479	15.0556	15.8584	20.3458	16.1369
ENSG00000159261	CLDN14	2.21266	1.09634	1.69616	1.38545	0.916393	1.57671
ENSG00000183395	PMCH	1.78991	1.64665	1.59885	1.03934	1.48641	1.04849
ENSG00000253251	SHLD3	2.76861	3.08239	3.0523	3.75409	3.39996	5.35125
ENSG00000133789	SWAP70	17.7662	16.3085	15.8455	16.1437	16.2108	15.9402
ENSG00000126581	BECN1	39.1727	38.7289	39.6859	46.1925	37.4202	39.6797
ENSG00000167637	ZNF283	4.56281	7.38794	4.23759	6.75389	8.04388	9.03078
ENSG00000118985	ELL2	17.7175	16.6283	26.5558	28.3051	24.624	27.3016
ENSG00000230081	HSPE1P28	54.3539	43.2207	0	12.0612	16.5016	0
ENSG00000009335	UBE3C	55.212	55.7431	53.0202	53.0181	49.4634	57.181
ENSG00000270427	NRBF2P5	4.90511	4.23954	5.72391	4.38746	3.48142	3.60358
ENSG00000177463	NR2C2	34.0486	30.4228	35.6093	32.4058	33.0275	32.0913
ENSG00000277147	LINC00869	1.56334	1.84433	2.56067	1.21815	3.44657	1.62482
ENSG00000155868	MED7	13.0097	12.2342	13.3556	11.7688	11.7714	11.2143
ENSG00000198160	MIER1	17.1677	17.3721	16.6067	16.6783	16.9666	17.1021
ENSG00000271002	AC129492.6	0.955838	2.13661	0.889744	3.4453	5.45705	0
ENSG00000103319	EEF2K	10.3051	11.1062	10.6361	10.0259	10.7107	9.23242
ENSG00000165185	KIAA1958	6.68887	7.13749	8.16276	6.67998	5.52363	5.80995
ENSG00000213590	AL807752.1	1.75896	1.09119	1.72591	1.40008	2.01036	1.23836
ENSG00000007255	TRAPPC6A	12.8007	8.26057	10.8211	16.1129	15.0138	18.4143
ENSG00000091732	ZC3HC1	13.7078	14.9049	16.3055	21.1103	15.1837	13.9395
ENSG00000251669	FAM86EP	4.54706	5.05885	4.06214	5.28551	6.41656	7.37332
ENSG00000183864	TOB2	15.1499	14.2875	16.3718	17.0175	13.9117	13.7683
ENSG00000066697	MSANTD3	48.2944	50.5744	51.3328	52.468	49.0942	45.876
ENSG00000229668	AL133384.1	1.303	3.5152	0	0.793975	0.914082	1.67057
ENSG00000234036	TXNP6	2.03941	5.73107	0.95127	2.44326	2.91883	5.25612
ENSG00000163918	RFC4	38.3904	38.4846	40.1998	34.0882	31.1622	26.8545
ENSG00000163597	SNHG16	76.1936	73.1222	70.5466	62.5301	59.8315	58.7806
ENSG00000154978	VOPP1	65.1014	66.3765	64.5101	65.5071	65.3568	62.3741
ENSG00000182168	UNC5C	1.3059	1.14308	1.41629	0.943954	0.983232	0.80561
ENSG00000233122	CTAGE7P	1.05732	1.162	1.18575	1.05545	1.2434	0.811501
ENSG00000090889	KIF4A	29.0405	28.5686	27.3941	20.708	18.8806	19.9666
ENSG00000197702	PARVA	17.3536	21.9379	22.2253	23.9258	19.6259	25.4993
ENSG00000214184	GCC2-AS1	1.27655	1.12966	0.798242	1.95802	2.35102	1.13719
ENSG00000170558	CDH2	60.1602	61.5225	59.9897	52.8718	52.579	51.6957
ENSG00000267165	CHMP1B-AS1	25.4478	23.3159	22.7787	25.8287	30.5926	29.7584
ENSG00000117724	CENPF	75.3654	78.542	78.5805	52.819	44.7944	56.0517
ENSG00000095574	IKZF5	6.55348	6.66007	5.41783	4.35716	6.14428	7.32764
ENSG00000166529	ZSCAN21	5.97415	4.76096	3.84171	6.29233	5.78382	5.73311
ENSG00000138942	RNF185	6.70842	6.33038	7.10541	8.27587	6.75256	6.34078
ENSG00000159140	SON	209.496	257.794	211.609	163.835	213.892	211.678
ENSG00000237916	AC011753.4	7.04242	2.26065	9.38429	2.41341	4.31819	0
ENSG00000206530	CFAP44	8.29145	6.54151	8.60376	9.26336	14.1167	17.6424
ENSG00000112425	EPM2A	3.59262	3.76705	4.32612	3.98357	3.49002	9.80946
ENSG00000266891	AP000902.1	0.56423	2.40566	2.5741	0	0	1.44438
ENSG00000180044	C3orf80	1.56137	1.75204	1.8256	1.15126	1.06338	0.934644
ENSG00000168014	C2CD3	18.3787	19.9111	19.7135	21.0606	23.8361	20.07
ENSG00000282057	AC092807.3	1.4467	1.5765	1.28222	1.83153	1.77245	0.913791
ENSG00000159905	AC006213.1	1.44994	1.39678	0.795539	1.51243	2.26775	1.44114
ENSG00000215154	AC141586.1	9.28105	5.18978	8.92948	8.2904	11.8529	9.91402
ENSG00000163251	FZD5	5.85029	5.57369	5.53863	5.71803	5.42659	5.11571
ENSG00000203667	COX20	17.4499	14.4211	11.7054	14.1517	14.5607	19.6733
ENSG00000145907	G3BP1	225.53	232.604	230.568	189.089	199.262	203.69
ENSG00000135407	AVIL	2.1187	1.89969	1.77252	1.48697	1.40855	1.60302
ENSG00000100294	MCAT	13.3025	13.6278	13.0715	10.513	12.7857	10.2416
ENSG00000198355	PIM3	10.0473	11.3034	9.12958	10.149	10.5766	10.8011
ENSG00000164850	GPER1	2.16532	2.76484	2.46351	2.29081	2.03967	2.13728
ENSG00000101412	E2F1	19.8695	18.847	20.0842	19.0668	17.7854	19.3795
ENSG00000266111	AC068025.2	2.80662	5.83544	2.89663	1.98327	3.31452	2.55807
ENSG00000172534	HCFC1	47.0382	42.1811	43.5126	36.2814	36.1156	36.1893
ENSG00000160917	CPSF4	26.7458	29.6582	29.1435	25.95	28.1938	27.5411
ENSG00000228092	COX6CP15	0	28.8143	10.8942	12.0612	0	0
ENSG00000146282	RARS2	12.9592	13.5971	13.0924	13.2697	14.7962	15.7757
ENSG00000104081	BMF	0.715796	1.28312	1.38522	0.811186	1.14803	1.47104
ENSG00000232093	DCST1-AS1	1.45788	0.72462	1.07691	1.37714	0.327471	0.770707
ENSG00000128298	BAIAP2L2	1.64478	1.89749	2.62725	2.37305	1.43258	2.95296
ENSG00000067057	PFKP	192.785	193.271	193.538	193.251	193.661	198.623
ENSG00000204389	HSPA1A	73.3011	67.4604	69.7767	131.364	141.751	131.742
ENSG00000105726	ATP13A1	22.3277	20.5276	21.49	24.9968	24.1732	23.7595
ENSG00000199977	RF00045	111.928	149.903	56.3868	0	42.4994	36.7605
ENSG00000212978	AC016747.1	9.85303	10.2366	10.9942	14.8224	11.8378	10.2427
ENSG00000134262	AP4B1	6.11	6.72072	10.2633	8.04515	8.68545	6.78315
ENSG00000162426	SLC45A1	0.947232	0.601303	0.863358	1.54145	1.50218	1.61602
ENSG00000092199	HNRNPC	481.55	496.244	493.911	410.558	384.994	413.77
ENSG00000279152	AC129492.8	4.07081	3.14348	5.11127	4.69408	4.55542	3.93804
ENSG00000118873	RAB3GAP2	20.0877	18.987	17.8835	17.8022	21.7941	18.3303
ENSG00000270800	RPS10-NUDT3	3.99101	4.33614	3.80895	3.03095	4.69336	3.30226
ENSG00000253626	EIF5AL1	10.9959	11.2921	12.673	10.3027	9.79137	10.3607
ENSG00000196576	PLXNB2	36.7609	32.9019	34.7847	49.9867	63.3609	54.064
ENSG00000176623	RMDN1	23.6878	22.3966	22.0685	28.7769	27.5124	25.2196
ENSG00000075292	ZNF638	69.1106	78.223	85.276	82.0151	80.3882	77.9909
ENSG00000186468	RPS23	1613.87	1577.47	1617.28	1719.51	1602.45	1583.16
ENSG00000250384	UBE2CP3	3.74791	2.10491	3.06479	0	0	1.73701
ENSG00000110171	TRIM3	10.1555	6.72205	9.89945	16.9765	13.5359	11.4623
ENSG00000116761	CTH	0.899843	1.39677	1.04948	1.10776	1.20535	1.42477
ENSG00000087365	SF3B2	106.405	108.315	101.775	110.758	100.625	101.817
ENSG00000145703	IQGAP2	2.95394	4.22881	3.64505	4.46533	2.4815	4.17113
ENSG00000253330	AC024451.2	3.65761	2.72977	3.16162	4.00308	3.82177	3.60637
ENSG00000121413	ZSCAN18	1.94031	1.99483	1.17724	3.77413	2.63195	2.24528
ENSG00000180198	RCC1	58.4188	57.1074	60.0799	46.0512	42.4993	44.6433
ENSG00000150593	PDCD4	32.4102	28.6669	30.5027	26.037	30.1543	21.891
ENSG00000117335	CD46	69.198	76.0653	82.0057	87.9139	82.5516	97.2588
ENSG00000176401	EID2B	1.75082	2.12711	1.49977	2.08434	2.764	1.92079
ENSG00000102316	MAGED2	37.2435	41.1094	33.8332	36.7429	31.0795	39.4766
ENSG00000153207	AHCTF1	36.0846	34.3683	35.654	37.4116	37.1843	31.0455
ENSG00000235109	ZSCAN31	1.80072	0.946417	1.74811	2.03696	2.55258	1.62741
ENSG00000107341	UBE2R2	31.4915	31.264	30.5975	28.4927	29.8269	30.9194
ENSG00000101138	CSTF1	26.4828	25.5332	25.3759	28.2972	27.9818	23.9472
ENSG00000258924	AC002094.1	1.13006	1.06312	2.25315	3.27004	1.23141	2.36574
ENSG00000197050	ZNF420	3.65468	2.49942	3.72353	6.34875	3.89107	5.52342
ENSG00000162194	LBHD1	2.66783	2.3384	2.00163	2.30412	2.71207	2.3511
ENSG00000158987	RAPGEF6	14.6188	13.2792	12.5868	14.598	14.5119	14.9029
ENSG00000102981	PARD6A	1.7228	1.86346	1.77429	0.960955	2.21928	2.13123
ENSG00000240791	MTND4LP7	0	1.47354	1.20809	1.52322	1.85663	0
ENSG00000247240	UBL7-AS1	1.39106	2.38648	1.34834	3.06676	3.22579	1.7979
ENSG00000242198	AC008897.1	4.05595	2.92745	2.48323	2.23963	1.8995	4.3351
ENSG00000163071	SPATA18	1.63864	2.00203	1.59343	5.47129	5.23442	4.77998
ENSG00000175215	CTDSP2	30.4511	24.1171	24.5942	17.6387	22.9342	15.1396
ENSG00000120539	MASTL	20.0387	22.0282	20.749	17.5464	18.3934	17.1192
ENSG00000197037	ZSCAN25	7.19138	9.56919	6.45503	6.53677	6.91416	9.00401
ENSG00000151779	NBAS	17.0581	13.8293	14.3393	15.5279	16.3111	18.4241
ENSG00000237441	RGL2	8.6153	7.52604	7.83965	8.3109	7.99593	7.27047
ENSG00000166452	AKIP1	35.1856	33.6297	36.0905	41.5651	43.8938	30.3305
ENSG00000105321	CCDC9	20.2436	20.3864	20.8219	23.3185	21.7472	20.6079
ENSG00000133067	LGR6	0.549535	0.785903	1.05173	1.41465	1.02521	1.93276
ENSG00000232916	HMGN2P27	0	0	5.65147	4.60173	5.80299	2.55919
ENSG00000204174	NPY4R	18.7766	18.0898	19.1906	18.9441	13.7898	14.8621
ENSG00000185986	SDHAP3	3.83206	2.61376	2.84506	3.78839	4.56031	3.73343
ENSG00000244144	AC128688.1	1.27647	1.03706	0.228333	0.956108	1.39101	1.29924
ENSG00000155229	MMS19	40.9969	42.5422	36.0016	38.3358	31.8962	41.2881
ENSG00000072041	SLC6A15	14.3781	20.1782	12.3546	7.75864	11.0079	11.4939
ENSG00000279390	AF127577.6	5.37467	5.30691	4.95971	4.20345	3.8146	3.70043
ENSG00000271452	AC005034.5	4.42677	4.86453	4.54331	5.89739	1.73118	3.22239
ENSG00000145743	FBXL17	19.7661	22.7157	25.2788	23.3012	19.9384	17.6508
ENSG00000265683	SYPL1P2	0.726901	2.46613	1.67795	1.46249	1.96304	1.47635
ENSG00000235843	AL390961.2	0	1.19023	1.30595	1.45112	0.397913	0
ENSG00000233382	NKAPP1	2.56052	1.87308	1.68539	2.36511	3.09336	2.9265
ENSG00000198920	KIAA0753	18.8861	18.7989	16.5602	15.0001	16.2638	16.3174
ENSG00000258917	ZMYND19P1	1.42252	1.67326	1.14691	1.30231	0.523182	1.47691
ENSG00000272182	AC135507.1	2.21484	2.46083	1.38351	0.831355	0.300911	0
ENSG00000110429	FBXO3	13.9593	13.1964	12.848	15.1532	12.7805	14.209
ENSG00000242094	FOXP1-IT1	1.85441	2.14837	2.64635	1.29721	1.45348	1.70018
ENSG00000177981	ASB8	14.9574	13.0612	13.6127	13.0383	17.5219	12.1406
ENSG00000061918	GUCY1B1	1.53974	0.9781	1.2881	1.39583	0.952374	1.43083
ENSG00000263142	LRRC37A17P	1.69681	1.53041	1.88473	1.19768	1.2322	1.29298
ENSG00000171467	ZNF318	6.25993	6.05349	5.92632	5.78422	5.54693	5.5965
ENSG00000246889	AP000487.1	2.93156	3.32482	3.49036	1.63173	1.54924	4.83982
ENSG00000143367	TUFT1	21.0222	18.3456	22.0374	17.8158	19.5524	19.0275
ENSG00000174939	ASPHD1	5.20557	4.85179	4.99605	7.78192	9.13076	7.94417
ENSG00000230409	TCEA1P2	5.30387	5.36506	5.07232	5.61695	4.71196	5.78533
ENSG00000173163	COMMD1	31.156	38.4534	37.582	35.5482	32.0744	40.5556
ENSG00000234602	MCIDAS	2.74729	2.04651	1.87366	1.4024	0.946136	1.69061
ENSG00000107021	TBC1D13	11.1432	11.223	10.3942	10.9259	12.2973	11.9788
ENSG00000258337	AC130895.1	6.76641	6.03866	3.03165	2.81077	5.7728	6.46021
ENSG00000181929	PRKAG1	30.5083	30.8399	33.352	28.797	30.4691	29.8113
ENSG00000065802	ASB1	17.072	15.711	17.7816	18.0995	15.7781	23.6288
ENSG00000126705	AHDC1	8.46302	8.1107	8.59595	11.3867	10.4794	10.2607
ENSG00000106799	TGFBR1	55.8822	51.8448	50.8233	38.8592	43.4177	39.0741
ENSG00000116791	CRYZ	51.2925	50.662	50.2063	62.6154	59.7809	63.451
ENSG00000169908	TM4SF1	175.88	184.313	175.115	145.76	156.461	159.584
ENSG00000010438	PRSS3	2.80378	3.35079	2.42631	3.26312	4.22813	3.11994
ENSG00000154319	FAM167A	3.9682	3.88549	4.01655	3.07796	2.55929	2.44124
ENSG00000279887	AC046158.4	1.71909	1.75612	1.23686	1.44898	1.96457	0.96821
ENSG00000129226	CD68	5.1348	3.54309	3.28218	5.16515	6.79642	6.04217
ENSG00000165406	2020-03-08	10.1082	8.59348	8.59942	8.26701	9.02726	8.80345
ENSG00000276089	RF02103	68.0723	233.667	192.515	66.8845	292.656	215.751
ENSG00000101447	FAM83D	46.3122	43.4529	45.6736	36.5356	31.914	33.7948
ENSG00000251194	AL133330.1	4.12149	3.04998	3.93215	1.91857	5.56842	3.68219
ENSG00000277363	SRCIN1	3.07173	2.56336	2.26844	2.60321	2.68851	2.08486
ENSG00000176024	ZNF613	1.14086	0.572617	1.67475	1.48794	2.17205	1.57938
ENSG00000158769	F11R	7.13675	7.85951	5.70138	10.8334	6.23866	11.2515
ENSG00000070047	PHRF1	22.6133	22.5893	23.3459	23.725	22.1039	23.2155
ENSG00000222501	RNU4-25P	32.9719	56.355	81.3374	18.6197	41.5373	28.7834
ENSG00000107281	NPDC1	18.4691	18.8801	20.3072	20.5841	23.8472	25.54
ENSG00000111843	TMEM14C	86.5783	91.6127	89.2438	99.0848	110.949	101.283
ENSG00000137207	YIPF3	27.7896	24.9664	23.4946	26.9532	27.4647	28.5255
ENSG00000179104	TMTC2	3.89923	3.49144	4.63645	4.45725	4.959	4.40798
ENSG00000227671	AL390728.4	22.1228	20.7444	19.1308	21.7885	23.9547	19.7894
ENSG00000212123	PRR22	2.82338	3.22678	2.0315	2.00054	0.886785	2.06377
ENSG00000176490	DIRAS1	1.82559	1.87359	2.37446	1.82811	3.72881	1.82916
ENSG00000273455	AC072039.2	1.07972	0.743472	1.62075	0.892507	0.494317	2.2945
ENSG00000273129	PACERR	1.08777	0.961077	1.28557	0.152229	0.488642	1.22675
ENSG00000176383	B3GNT4	1.42834	1.47009	1.74178	1.08417	1.49239	2.47245
ENSG00000099812	MISP	51.1918	50.6822	50.6195	56.2878	49.5865	53.9783
ENSG00000176225	RTTN	21.0844	23.5793	21.4998	16.3348	22.488	17.6641
ENSG00000259682	AC091231.1	0	1.50512	1.29847	0.586966	1.98251	0.609731
ENSG00000116586	LAMTOR2	70.5123	80.6675	73.8251	88.3982	69.4562	70.0538
ENSG00000145050	MANF	53.6831	49.0117	45.8212	88.3866	86.8023	71.4221
ENSG00000258490	AL049835.1	1.56018	1.84985	0.232633	0.973503	1.41737	0.330859
ENSG00000235065	RPL24P2	1.82331	4.97664	4.09016	4.91607	5.402	3.48316
ENSG00000147459	DOCK5	59.9422	80.2381	71.9763	72.7741	77.376	89.8639
ENSG00000115687	PASK	6.50504	8.36984	8.35542	6.75351	8.01604	6.90297
ENSG00000145375	SPATA5	14.5516	16.6213	15.2965	12.989	13.2538	12.4607
ENSG00000104814	MAP4K1	0.629252	0.983491	0.79044	1.77295	2.49477	1.9477
ENSG00000128585	MKLN1	52.0187	52.0468	59.428	82.2161	84.7376	75.5881
ENSG00000010361	FUZ	9.95248	10.2224	7.92791	11.3574	9.55842	5.87226
ENSG00000100003	SEC14L2	14.1103	16.9547	11.301	11.3507	10.1756	14.5378
ENSG00000115507	OTX1	5.85217	3.55027	4.4853	3.51992	4.21639	3.76162
ENSG00000185787	MORF4L1	435.665	423.266	417.76	444.586	430.436	435.9
ENSG00000064309	CDON	3.59179	3.21967	4.03578	4.43926	4.89161	3.59354
ENSG00000255580	AP000462.1	3.18082	6.08148	4.33789	3.23546	2.96802	4.19089
ENSG00000214174	AMZ2P1	2.69276	2.52269	5.33629	3.50496	3.20875	4.65533
ENSG00000188725	SMIM15	48.6826	57.5193	53.2095	55.3724	51.7063	56.173
ENSG00000137673	MMP7	14.6649	16.2575	16.4675	25.4518	21.5728	26.4526
ENSG00000103150	MLYCD	2.74298	2.82687	2.22156	3.71261	2.51247	2.95686
ENSG00000204852	TCTN1	29.7554	35.8585	27.8746	24.8801	26.4748	35.8656
ENSG00000214629	RPSAP6	0.990604	1.52904	1.26738	1.24857	1.33384	1.67537
ENSG00000198431	TXNRD1	398.444	397.028	404.656	474.65	477.118	469.996
ENSG00000248333	CDK11B	9.31412	8.49626	9.3045	8.44191	7.97512	8.29267
ENSG00000276564	AC130650.2	2.47227	2.29593	1.80587	2.51401	1.69778	1.68906
ENSG00000278915	AC005609.3	4.00605	5.315	5.82854	5.54367	8.29958	7.12613
ENSG00000285921	AP000779.1	1.80882	0.844209	1.50754	1.87804	1.75692	1.48449
ENSG00000178996	SNX18	7.91824	8.70629	8.06666	9.65615	8.86184	9.59062
ENSG00000135972	MRPS9	20.0593	16.109	20.1231	18.1699	18.0712	18.9619
ENSG00000137845	ADAM10	128.935	135.254	130.625	152.521	159.007	146.904
ENSG00000242325	RPS12P31	3.18744	4.77455	2.06336	0	4.40989	3.48996
ENSG00000250462	LRRC37BP1	7.03145	5.6493	8.4287	6.55522	5.96485	3.80399
ENSG00000211456	SACM1L	23.0798	25.1217	22.6162	21.5422	21.7246	23.0511
ENSG00000174365	SNHG11	5.99397	7.95291	7.29929	7.12709	6.66961	6.36473
ENSG00000272087	AC080013.4	2.4272	0.868851	1.69635	1.08803	2.1116	2.86266
ENSG00000145632	PLK2	211.33	212.776	187.586	213.693	250.867	202.534
ENSG00000148346	LCN2	1.84503	2.00164	1.84317	2.62527	1.978	0.773389
ENSG00000147457	CHMP7	27.0043	24.9234	24.2602	22.7676	29.4696	25.1906
ENSG00000258452	AC022404.1	9.27015	6.60548	5.31066	4.34312	2.72593	0
ENSG00000256646	AC010132.3	4.20568	6.17684	4.08723	7.6304	7.50544	4.22143
ENSG00000178104	PDE4DIP	7.36485	6.73904	7.39062	9.15475	9.06619	6.66545
ENSG00000086061	DNAJA1	185.126	184.536	183.782	210.058	196.51	202.174
ENSG00000137100	DCTN3	57.2817	49.5887	50.0165	44.6768	49.0827	41.5669
ENSG00000166004	CEP295	15.2989	13.1007	14.3518	9.6068	14.9851	11.0817
ENSG00000126226	PCID2	18.8032	19.922	20.5209	24.5766	26.0627	26.8736
ENSG00000178921	PFAS	66.6723	63.9504	65.5911	49.992	64.3058	45.8509
ENSG00000250030	AC104806.1	2.09381	3.54036	0.977999	2.50663	0	0
ENSG00000274501	AL121845.4	3.22738	1.21579	5.03028	1.2865	13.8965	1.38774
ENSG00000232830	AC110994.1	1.29892	0	1.1755	0	1.79409	2.21139
ENSG00000183048	SLC25A10	34.9188	30.7821	30.6353	30.9088	29.9024	27.0566
ENSG00000162909	CAPN2	145.234	143.064	140.52	188.389	189.832	183.847
ENSG00000161921	CXCL16	4.44564	5.14028	6.52363	5.31524	5.73712	4.57161
ENSG00000141429	GALNT1	51.7239	47.1169	52.9653	57.5892	58.329	59.181
ENSG00000136783	NIPSNAP3A	11.5384	11.1232	11.1262	13.627	11.081	12.2219
ENSG00000103507	BCKDK	30.7157	26.8619	31.5409	30.0853	25.9395	36.7048
ENSG00000100614	PPM1A	35.724	37.5985	35.0131	34.1731	38.8831	33.4338
ENSG00000134531	EMP1	8.49132	8.2761	10.6519	12.6554	14.8218	18.0101
ENSG00000142046	TMEM91	7.2057	5.45108	8.74484	5.28263	6.63573	6.4647
ENSG00000103356	EARS2	31.3048	29.3465	31.6205	33.638	25.2226	25.049
ENSG00000138617	PARP16	6.32865	6.49051	6.59294	6.43999	6.49641	5.20118
ENSG00000143494	VASH2	2.58007	2.60949	2.35026	1.00835	1.50937	1.18222
ENSG00000025434	NR1H3	7.24661	9.97369	6.3228	13.0473	14.8152	13.8489
ENSG00000141736	ERBB2	25.0207	20.2686	22.6556	32.9093	26.3673	28.7599
ENSG00000125730	C3	26.7632	16.1064	18.0795	15.7443	21.8494	20.4471
ENSG00000230798	FOXD3-AS1	1.79895	1.28482	2.79769	2.31948	2.89275	1.62095
ENSG00000066933	MYO9A	27.7447	28.303	25.7707	27.6123	36.3284	31.4802
ENSG00000081377	CDC14B	12.6686	9.18467	11.6637	14.4858	14.5906	12.5195
ENSG00000135069	PSAT1	122.948	119.651	114.194	100.393	114.983	105.923
ENSG00000277182	AC006449.5	1.47736	1.26361	1.3023	1.91904	1.36933	1.82315
ENSG00000265491	RNF115	7.3218	8.29026	8.40671	7.10159	8.10223	8.22104
ENSG00000260482	AC008870.1	1.4545	1.3416	1.46702	1.98697	1.20038	1.74544
ENSG00000250280	AC026124.1	2.09847	1.9039	1.80932	1.66283	2.04596	1.74359
ENSG00000071127	WDR1	128.857	108.702	120.029	115.703	120.026	117.003
ENSG00000133243	BTBD2	28.4226	27.8059	28.2448	28.5835	28.155	29.3926
ENSG00000011007	ELOA	19.042	18.4287	19.3194	18.8091	18.1505	18.579
ENSG00000156804	FBXO32	5.00718	4.62074	5.62359	6.40936	4.92844	4.91593
ENSG00000203684	IBA57-DT	0.704444	1.00973	1.25071	0.862312	1.43025	1.3277
ENSG00000262119	AL079343.1	2.11565	1.62648	0.851843	1.33899	1.04745	1.45653
ENSG00000136950	ARPC5L	25.9274	27.0715	26.6139	26.2242	25.5094	25.5848
ENSG00000186105	LRRC70	1.20773	1.40933	1.67742	0.830466	1.52259	1.34419
ENSG00000222020	HDAC4-AS1	1.50152	0.528476	1.7944	1.2303	1.36774	1.27172
ENSG00000176340	COX8A	403.519	441.552	421.902	352.768	336.52	343.159
ENSG00000169914	OTUD3	4.35171	3.00917	4.66547	3.77662	2.21918	5.26378
ENSG00000080986	NDC80	13.9705	17.0443	13.6377	12.7885	18.0323	8.66735
ENSG00000100823	APEX1	153.899	148.848	148.187	130.32	118.996	129.551
ENSG00000006625	GGCT	54.8197	55.9483	51.2466	44.3909	44.9791	44.5035
ENSG00000283402	AC087821.2	1.70385	1.75416	2.4519	3.38407	2.33651	0.868506
ENSG00000260111	AC012184.1	7.28196	7.96985	9.58554	8.42125	10.0504	8.64186
ENSG00000099624	ATP5F1D	71.4624	72.7701	75.5971	67.6834	56.6143	55.8648
ENSG00000228166	MTND1P11	1.00001	0.330815	0.393692	1.54041	0.748115	1.26849
ENSG00000122863	CHST3	16.892	18.6864	17.4865	17.7162	17.5733	18.5382
ENSG00000182347	PDSS1P1	0.645758	1.35535	0.856283	1.22327	0.975917	1.12559
ENSG00000279289	AL136164.3	4.36373	3.88211	4.40474	6.2015	6.28599	6.28665
ENSG00000157214	STEAP2	10.0058	10.7086	10.2782	12.2808	13.9322	13.5386
ENSG00000243364	EFNA4	8.63202	7.85331	6.62817	7.46711	7.49719	6.96175
ENSG00000259668	AC066613.1	1.30209	2.09975	2.60306	1.53421	1.96315	2.88294
ENSG00000188690	UROS	45.2909	45.7628	46.986	43.8308	45.7896	47.7891
ENSG00000185808	PIGP	9.23485	11.9397	10.7883	10.8038	12.7865	13.0639
ENSG00000090372	STRN4	45.5926	44.0593	45.8522	49.9699	44.8601	45.0145
ENSG00000076513	ANKRD13A	9.6599	10.2413	10.3898	7.23005	8.80228	7.79753
ENSG00000273747	AC022558.3	1.42332	1.42316	2.5295	0.596089	1.06881	2.20884
ENSG00000140961	OSGIN1	21.2877	20.2162	20.8506	19.6889	19.3872	21.2896
ENSG00000023839	ABCC2	117.921	117.114	113.4	140.284	168.953	157.12
ENSG00000184281	TSSC4	44.4357	49.1578	31.7565	34.7337	42.9955	37.4224
ENSG00000087995	METTL2A	19.8718	21.1403	20.0383	17.7335	22.3037	19.2464
ENSG00000100228	RAB36	3.88078	4.88922	3.77168	2.68312	3.3674	5.1307
ENSG00000265778	AC018413.1	2.19137	1.99668	0.389443	0.278444	1.97864	3.60761
ENSG00000279730	KMT5AP1	1.0504	1.92502	1.72382	1.51661	2.01489	1.23631
ENSG00000112739	PRPF4B	25.9928	24.3627	26.4057	24.9763	20.6572	22.7903
ENSG00000257181	AC025423.4	17.4534	19.8453	15.7752	25.3599	29.8055	29.5054
ENSG00000159899	NPR2	4.66719	4.53295	2.6549	3.72084	2.41996	4.27803
ENSG00000196177	ACADSB	15.3012	13.5629	14.5568	16.2436	11.1117	13.4046
ENSG00000270170	NCBP2-AS2	11.8907	8.79643	10.4342	10.8854	10.1217	11.2414
ENSG00000235437	LINC01278	6.9833	9.40823	7.46274	10.8532	8.70543	9.80124
ENSG00000233733	H2AFZP6	1.40221	0.982064	1.69571	1.15125	0	0
ENSG00000131097	HIGD1B	2.68925	1.82205	2.62483	1.59325	2.02727	3.83502
ENSG00000159885	ZNF222	3.11486	4.54156	3.13885	4.72433	4.2715	4.59047
ENSG00000286242	AC018797.3	3.02682	3.49009	1.71714	2.74485	2.93695	3.22583
ENSG00000136840	ST6GALNAC4	10.7742	9.42777	12.6563	20.8971	16.8432	21.5794
ENSG00000143319	ISG20L2	31.5111	29.4231	32.398	32.1617	33.2082	31.82
ENSG00000204427	ABHD16A	9.66322	11.2867	10.531	9.60334	9.68818	13.0657
ENSG00000237351	AL513366.1	1.88868	2.5519	2.10091	2.12157	1.40837	1.59571
ENSG00000267199	AP001029.2	1.31121	1.04766	0.608052	2.1123	3.37087	1.72498
ENSG00000256569	AC069234.3	9.82643	9.33337	11.3987	13.7898	10.8541	9.33756
ENSG00000134755	DSC2	1.93569	1.70575	1.5214	2.52996	2.48246	2.46989
ENSG00000235522	AC010978.1	2.19183	1.51968	1.26609	2.62089	1.4401	1.56287
ENSG00000226465	AL390198.1	4.49544	2.9979	4.17452	3.24853	7.98112	2.31438
ENSG00000234881	PIGFP2	2.24276	2.42058	1.68792	2.81513	2.33454	3.28682
ENSG00000257086	AP001453.4	1.38369	1.60316	1.73685	0.871707	1.2426	2.19416
ENSG00000166578	IQCD	1.54235	1.10995	1.10492	1.34113	1.37647	1.15026
ENSG00000189367	KIAA0408	3.85905	4.71946	3.36508	3.14994	4.02284	4.37093
ENSG00000103642	LACTB	29.966	31.1938	25.3141	28.2592	28.44	30.1031
ENSG00000262879	AC068152.1	1.49164	2.75916	2.626	3.78269	5.06267	4.8565
ENSG00000157837	SPPL3	28.6807	22.6335	27.5667	26.1525	27.8676	26.7959
ENSG00000242510	NDUFB4P1	0	1.62246	3.72065	1.88423	2.1312	0.653908
ENSG00000272602	ZNF595	9.78976	10.5326	11.1429	11.8176	12.4467	9.15086
ENSG00000261336	EIF4BP5	1.22259	0.889524	1.51751	1.31834	1.03119	1.43397
ENSG00000187522	HSPA14	26.3202	24.6085	23.3315	21.4581	22.1034	21.0033
ENSG00000141030	COPS3	78.6485	85.808	88.6217	71.3689	78.7638	75.4392
ENSG00000176933	TOB2P1	1.03272	1.20797	0.581464	0.947674	1.01	1.07141
ENSG00000286207	AC012443.2	1.07313	1.37812	1.29704	1.42204	1.43424	1.37882
ENSG00000110048	OSBP	23.6648	23.205	22.8213	26.499	24.2496	26.167
ENSG00000169230	PRELID1	133.27	127.422	132.289	141.347	116.406	117.103
ENSG00000142409	ZNF787	23.3164	23.2228	22.6312	24.1824	22.1006	24.7055
ENSG00000237175	NME1P1	1.52307	0	2.30836	1.24742	1.41024	3.89522
ENSG00000169435	RASSF6	0.897413	1.38091	1.38036	1.34004	2.0983	1.59718
ENSG00000196605	ZNF846	1.25688	0.879504	1.79904	1.31137	0.899446	1.5082
ENSG00000133216	EPHB2	42.5367	43.111	41.8027	39.8957	41.6866	42.075
ENSG00000142632	ARHGEF19	2.2209	3.01948	2.65918	2.60894	3.4399	2.11694
ENSG00000100302	RASD2	1.16215	1.24463	1.29365	1.30661	1.58325	1.61022
ENSG00000268750	AC010522.1	14.111	12.0842	14.0267	17.597	14.3866	12.9566
ENSG00000138326	RPS24	1490.77	1506.52	1434.54	1338.67	1306.16	1345.67
ENSG00000189319	FAM53B	9.887	9.07877	8.01882	7.07749	8.90395	8.07522
ENSG00000271710	NDUFA8P1	1.13739	1.81985	1.5572	0	1.5866	1.45603
ENSG00000284634	AC092821.3	1.02265	1.68395	1.19613	1.86351	1.74951	1.5334
ENSG00000188761	BCL2L15	0.423006	1.07238	1.97192	0.410969	3.54594	1.6535
ENSG00000176945	MUC20	0.63552	1.03324	1.63106	1.62372	0.97845	0.740045
ENSG00000148331	ASB6	10.5269	9.74079	10.1948	12.3333	11.3675	10.5039
ENSG00000177051	FBXO46	12.8764	12.1083	14.5097	10.6785	10.6272	10.5783
ENSG00000279583	AC009086.3	4.13628	4.27449	5.28556	3.71181	4.44915	5.24468
ENSG00000132561	MATN2	6.39694	7.32047	6.62431	5.03138	5.58594	5.72695
ENSG00000101745	ANKRD12	15.4929	17.0004	15.4551	13.2967	20.3347	15.8217
ENSG00000276115	AC026356.2	2.39833	2.71126	1.71606	2.6923	2.00042	2.23554
ENSG00000103995	CEP152	9.41584	10.6288	10.0777	7.6292	8.15877	8.53168
ENSG00000075142	SRI	73.2495	79.2379	76.6385	69.1973	78.706	69.0944
ENSG00000104660	LEPROTL1	31.2221	33.7771	31.2707	33.3338	29.5644	39.2256
ENSG00000179262	RAD23A	42.5368	47.7424	39.6326	51.1537	45.1413	44.5744
ENSG00000028203	VEZT	55.6418	54.4054	58.661	62.6737	68.1298	67.6654
ENSG00000054965	FAM168A	18.9075	18.8313	20.779	16.5396	20.2275	16.8322
ENSG00000176393	RNPEP	45.3343	43.6598	42.0442	51.4579	47.2958	46.7452
ENSG00000113851	CRBN	17.7967	19.7699	20.1889	17.6161	19.1297	24.2115
ENSG00000119946	CNNM1	10.8441	8.77103	9.19594	13.0098	13.7202	12.2555
ENSG00000142694	EVA1B	7.04143	5.28301	5.50967	10.5376	9.74321	8.25287
ENSG00000231707	PABPC1P1	2.63056	1.22269	2.70497	2.02784	2.74464	3.34301
ENSG00000063601	MTMR1	17.2711	16.8802	15.1518	16.8525	18.3538	16.4824
ENSG00000255141	HNRNPA1P76	1.16262	1.15482	0.824161	1.17182	0.783135	1.32742
ENSG00000251348	HSPD1P11	1.44506	0.804675	2.16696	1.88986	1.549	1.58654
ENSG00000251497	PITPNM2-AS1	0.973934	1.30904	1.37553	1.50957	1.48174	0.776498
ENSG00000151229	SLC2A13	5.26962	6.43423	6.06413	7.32053	8.97377	7.71636
ENSG00000109320	NFKB1	17.6971	21.0727	18.6008	21.2179	20.2665	16.9069
ENSG00000256742	AC145422.1	1.17014	1.18437	1.2541	1.46282	1.2731	1.19049
ENSG00000105672	ETV2	1.72816	0.403153	1.21808	2.98195	2.06733	1.93447
ENSG00000219133	AL592114.1	7.34303	3.60174	4.74082	4.75481	4.81582	2.24398
ENSG00000235651	AC064850.1	2.13003	1.37818	1.18203	1.38526	1.79572	0.925418
ENSG00000011376	LARS2	9.72065	10.5622	10.7343	10.1369	9.92275	9.19461
ENSG00000270587	AC046185.2	1.24535	1.2976	2.25141	2.05158	2.86293	2.11943
ENSG00000241839	PLEKHO2	3.62889	2.6691	3.08551	4.08826	3.63394	3.08676
ENSG00000146094	DOK3	3.4354	3.98445	5.22873	2.56999	2.21733	2.15885
ENSG00000158006	PAFAH2	4.03872	8.60883	4.18498	5.04853	4.76786	4.9581
ENSG00000233611	AC019068.1	2.50746	0.805198	0.693523	0.570163	1.54917	1.15944
ENSG00000271771	AC139792.1	0.348463	1.39725	0.619949	1.09336	0.707409	1.3278
ENSG00000270369	AL591684.3	1.20663	0	1.13344	5.74541	3.48218	0
ENSG00000154001	PPP2R5E	42.013	40.7507	37.9707	32.6865	37.419	35.6782
ENSG00000130544	ZNF557	1.44022	1.5706	1.34671	0.905689	1.41421	1.17799
ENSG00000083093	PALB2	14.1678	16.5532	15.2788	13.7697	14.8437	14.6455
ENSG00000215270	AP000523.1	2.70433	2.93256	3.47181	3.0834	2.69676	3.76048
ENSG00000112877	CEP72	13.469	11.0495	13.2265	13.0398	14.382	13.288
ENSG00000277558	AL109923.1	3.03776	1.461	0.553933	1.03751	1.68626	1.05299
ENSG00000024526	DEPDC1	18.5926	20.6032	18.6437	13.4183	10.3036	15.1856
ENSG00000267100	ILF3-DT	1.33273	1.46659	1.17499	1.17621	0.919352	0.664987
ENSG00000144040	SFXN5	12.4289	10.5151	15.3937	14.2276	12.3119	16.7111
ENSG00000261342	AC006538.1	1.09979	1.64791	1.66353	0.662651	1.75488	1.45971
ENSG00000038427	VCAN	12.7221	14.6967	14.2188	14.4344	10.9072	14.5412
ENSG00000272599	AC016394.2	7.70241	9.42379	8.05017	5.50349	6.38467	6.72079
ENSG00000143258	USP21	13.7529	11.9232	14.0036	12.4682	16.4438	11.8832
ENSG00000268655	AC008687.4	0.679088	1.56826	1.50415	0.715819	1.45259	1.57784
ENSG00000100290	BIK	0.595961	0.590356	1.05497	1.50339	0.133628	1.25963
ENSG00000107819	SFXN3	15.2934	15.5242	15.6994	18.8995	16.3499	18.378
ENSG00000243232	PCDHAC2	2.94897	3.2208	3.04748	4.55172	3.67444	4.05028
ENSG00000102007	PLP2	118.833	111.645	112.259	104.641	105.977	114.107
ENSG00000103494	RPGRIP1L	13.4299	12.5701	13.7779	10.7629	12.9343	12.4819
ENSG00000130254	SAFB2	29.4673	34.7934	33.7031	29.1764	30.3293	30.7723
ENSG00000130244	FAM98C	13.4212	15.4362	14.1996	14.4638	14.6796	15.6947
ENSG00000268870	AC008758.5	1.1221	2.98473	2.11198	1.65043	2.93586	2.35191
ENSG00000141577	CEP131	9.5287	8.39227	8.128	7.43636	6.98458	5.5615
ENSG00000159496	RGL4	1.82477	2.54763	1.95192	1.3579	2.03906	2.35552
ENSG00000075131	TIPIN	28.6826	27.1465	27.1613	24.7389	23.6028	22.6533
ENSG00000178952	TUFM	125.942	127.973	125.357	130.686	124.076	123.701
ENSG00000137409	MTCH1	59.6278	60.0161	57.8872	60.686	61.2107	58.9395
ENSG00000008869	HEATR5B	8.00079	7.56248	9.00495	10.8354	9.45197	9.95872
ENSG00000105427	CNFN	13.1183	14.7732	17.3678	15.4794	9.25648	12.9781
ENSG00000160767	FAM189B	17.1738	17.8225	18.2372	17.9832	18.1528	17.5969
ENSG00000243396	AC084198.1	0.44388	0.929209	0.401985	1.09489	1.84079	1.70068
ENSG00000228638	FCF1P2	3.77622	3.36101	1.95256	1.92935	5.18693	2.91754
ENSG00000235681	AC245884.3	24.8892	65.17	49.5895	18.538	62.91	65.2761
ENSG00000198886	MT-ND4	4885.83	4441	4621	3826.81	5152.66	4619.88
ENSG00000257607	AC073957.2	2.98396	1.83411	2.30389	1.68538	2.07133	1.01265
ENSG00000259216	AC084757.1	3.7098	1.7473	4.09196	1.77785	1.5586	3.633
ENSG00000138030	KHK	5.60273	4.35276	4.51239	4.4318	4.3745	6.31429
ENSG00000251485	AC068134.3	2.30037	2.45092	1.58356	1.72851	2.16875	2.6511
ENSG00000109189	USP46	7.88148	6.28317	7.65578	9.1889	13.4001	13.9421
ENSG00000109046	WSB1	39.0464	36.9327	39.5293	33.9021	33.9759	37.0866
ENSG00000059145	UNKL	26.4037	24.8127	26.6378	34.1696	31.1756	47.4225
ENSG00000233230	AC079807.1	0.769032	1.6148	1.65487	1.00276	0	1.55266
ENSG00000250021	ARPIN-AP3S2	13.4674	13.7324	14.6223	15.5216	14.9466	16.241
ENSG00000110435	PDHX	25.5113	24.4756	23.9443	28.0667	24.5215	25.4876
ENSG00000182197	EXT1	37.5048	40.7169	35.3381	33.8717	40.1035	31.6144
ENSG00000213385	AC105052.2	2.42581	1.65154	1.35863	1.60735	2.41014	1.62008
ENSG00000230457	PA2G4P4	10.9308	10.3432	10.3208	8.98575	11.8624	10.6285
ENSG00000279769	CU639417.2	0.665961	1.5498	1.33619	1.30151	0.811993	1.38087
ENSG00000122729	ACO1	23.4359	25.8164	24.9032	29.1051	27.2737	28.6399
ENSG00000169018	FEM1B	22.4347	21.6214	22.1949	21.828	22.5373	21.6273
ENSG00000214832	UPF3AP2	1.09234	1.69191	2.35486	1.19503	0.84979	1.73545
ENSG00000273079	GRIN2B	9.36143	9.00801	9.51237	7.23112	10.2205	8.42297
ENSG00000278600	AC015871.3	2.61149	2.79989	1.99467	2.91112	2.65653	1.94031
ENSG00000196843	ARID5A	2.68895	3.0955	2.21255	1.59356	1.83457	2.36608
ENSG00000198331	HYLS1	14.8171	15.6487	13.6418	12.3752	11.4403	14.2284
ENSG00000163710	PCOLCE2	10.4539	10.6501	12.9863	15.9033	14.0281	15.9487
ENSG00000257815	AC025159.1	3.13312	2.7054	2.32852	3.02365	1.82048	1.25906
ENSG00000260757	AC093520.1	1.66007	1.44958	1.70816	1.1649	1.97686	1.75242
ENSG00000164938	TP53INP1	2.83301	3.10522	2.68448	4.22661	4.54242	5.09233
ENSG00000271447	MMP28	1.07643	1.38346	1.53895	1.25983	2.25418	1.80212
ENSG00000268350	FAM156A	2.32201	1.61097	1.68291	1.61534	2.12277	2.25613
ENSG00000157193	LRP8	21.8939	20.5587	18.9392	23.7412	25.9242	22.6219
ENSG00000070018	LRP6	30.1108	34.1941	27.049	32.1194	27.8477	33.2819
ENSG00000175224	ATG13	26.1919	25.6266	25.8729	37.4281	27.4872	32.0959
ENSG00000172469	MANEA	4.87455	4.33466	4.4575	3.39133	6.05187	3.99306
ENSG00000104904	OAZ1	251.117	250.304	252.823	254.61	262.956	271.304
ENSG00000237149	ZNF503-AS2	6.83274	8.37645	7.84673	7.38025	6.86351	5.8622
ENSG00000177666	PNPLA2	21.9169	24.3099	25.0134	22.1706	32.1679	30.3441
ENSG00000134597	RBMX2	22.1763	21.0519	21.2428	18.7842	22.027	23.283
ENSG00000064933	PMS1	15.6305	16.6428	18.0114	18.5068	21.3877	13.0944
ENSG00000126562	WNK4	1.08157	1.10425	1.53652	0.978571	2.43333	1.08262
ENSG00000226419	SLC16A1-AS1	2.26666	2.09533	3.35077	2.13204	1.98214	2.53033
ENSG00000181467	RAP2B	9.73772	9.09557	9.63417	10.4879	10.2643	9.52938
ENSG00000116017	ARID3A	7.26859	4.60498	6.08534	7.43195	5.06967	7.08963
ENSG00000196074	SYCP2	1.15597	2.60275	2.62498	1.46811	3.64103	1.44456
ENSG00000125629	INSIG2	5.66449	7.11634	9.17041	12.6823	11.1332	8.41928
ENSG00000099917	MED15	25.4452	35.1485	25.7844	32.1678	24.9324	36.0161
ENSG00000225026	AC091492.1	9.45545	11.2492	7.22759	8.85363	8.34793	12.2855
ENSG00000231010	AL121672.1	1.34908	1.03543	1.32459	1.60968	2.81782	1.23499
ENSG00000249786	EAF1-AS1	13.0019	11.9322	11.0963	11.7427	12.8949	10.7441
ENSG00000124193	SRSF6	82.1608	81.0615	80.3643	71.6671	65.4001	70.9366
ENSG00000273154	AL121845.3	2.24486	2.55081	3.19271	2.56471	2.94887	2.77754
ENSG00000175390	EIF3F	201.692	198.008	229.632	220.123	190.523	204.685
ENSG00000090273	NUDC	58.1121	59.1477	59.2179	59.7092	51.9523	57.1423
ENSG00000235486	AC114755.5	3.8281	3.68539	2.86273	3.01371	3.3852	5.46381
ENSG00000060656	PTPRU	4.28467	3.53235	5.99828	5.0779	4.83772	7.08246
ENSG00000136830	FAM129B	77.2543	79.1862	78.376	89.9636	87.6783	88.9535
ENSG00000256591	AP003108.2	20.149	28.4066	28.1894	21.5899	26.7323	25.458
ENSG00000156030	ELMSAN1	18.5617	20.0264	18.5156	18.5302	18.9332	19.8968
ENSG00000002919	SNX11	13.4059	13.8064	13.1972	10.7026	14.3448	12.1189
ENSG00000259964	THSD4-AS1	2.77973	2.61333	3.81474	4.18897	2.51417	1.52442
ENSG00000239627	RPL12P20	6.57221	10.0814	6.1628	1.85927	8.5744	3.42357
ENSG00000276045	ORAI1	17.8473	19.6904	17.8765	24.5389	26.6286	23.3637
ENSG00000229950	TFAP2A-AS1	0.948989	1.46305	1.24194	0.97316	0.70961	1.2036
ENSG00000188643	S100A16	131.344	122.095	121.192	125.75	129.522	128.549
ENSG00000162645	GBP2	1.40946	1.41775	1.28416	1.93366	2.08389	1.76167
ENSG00000086200	IPO11	22.6577	25.0638	23.1496	26.8557	26.2803	24.5862
ENSG00000196678	ERI2	11.9376	13.0324	13.723	13.5774	11.6563	15.4186
ENSG00000113141	IK	57.6823	52.0975	53.9751	51.5602	49.815	50.463
ENSG00000072501	SMC1A	81.8616	73.1519	74.4887	72.0046	59.3515	58.2408
ENSG00000116898	MRPS15	49.9521	50.9202	51.9691	44.5441	49.1687	45.9627
ENSG00000177302	TOP3A	29.4065	34.3332	33.9818	32.9147	37.0559	25.5705
ENSG00000232034	AC092168.2	2.82061	2.8159	4.08668	2.98619	5.21305	3.01532
ENSG00000105976	MET	78.5382	83.2068	84.3352	75.4948	84.1707	89.2862
ENSG00000145425	RPS3A	775.227	808.697	767.188	746.805	718.581	710.39
ENSG00000113732	ATP6V0E1	95.0517	104.136	93.9379	113.858	111.147	106.88
ENSG00000258092	AC005841.1	1.53446	1.76028	4.19863	0	2.08978	7.74047
ENSG00000131389	SLC6A6	63.4665	63.0191	60.0223	70.7965	75.9625	74.6772
ENSG00000255126	AP003064.1	1.85397	2.5418	1.71135	3.75914	0.825801	1.2895
ENSG00000171863	RPS7	1153.81	1196.81	1116.56	933.288	1107.58	1068.48
ENSG00000262870	CYCSP40	0	1.47374	2.41593	0	1.85606	3.31656
ENSG00000246705	H2AFJ	88.9075	97.7224	97.1074	90.2084	79.8307	80.3064
ENSG00000224727	FCF1P7	1.11799	1.12962	3.59209	3.3566	3.03811	2.55867
ENSG00000134987	WDR36	27.8424	28.5759	28.1218	30.9336	31.6755	24.976
ENSG00000267757	EML2-AS1	1.54761	0.551382	2.48064	2.04064	3.20191	3.08198
ENSG00000141564	RPTOR	24.5151	24.599	27.2114	24.8006	27.8968	28.6917
ENSG00000234167	ELOBP4	7.46426	2.84935	5.84805	2.95736	3.59508	1.60931
ENSG00000185829	ARL17A	11.2402	11.6441	11.0462	7.44473	11.2413	10.5024
ENSG00000180287	PLD5	7.1201	4.80478	4.55	5.9911	4.83276	5.40938
ENSG00000256663	AC112777.1	6.13533	4.5738	4.83763	2.93791	3.75458	3.321
ENSG00000035115	SH3YL1	7.18698	7.06962	7.719	8.5346	6.66113	6.98831
ENSG00000119927	GPAM	4.27903	5.22636	4.82627	4.11135	4.45346	3.92174
ENSG00000118193	KIF14	17.1911	17.5229	16.8025	13.2903	11.5579	12.7647
ENSG00000164889	SLC4A2	133.354	125.524	130.674	132.34	112.425	124.372
ENSG00000156697	UTP14A	29.5905	29.2779	28.7265	25.5169	27.6004	24.9959
ENSG00000133195	SLC39A11	30.8388	31.9265	29.311	38.4789	34.1092	32.7545
ENSG00000173171	MTX1	18.2839	18.2009	15.223	16.7953	16.8395	16.4975
ENSG00000188582	PAQR9	2.29017	2.21356	2.04598	2.82105	3.40514	4.0281
ENSG00000278834	AC073508.3	1.54127	1.7064	2.00498	1.13381	1.10456	2.34781
ENSG00000070404	FSTL3	57.0744	50.8633	55.3981	52.0891	48.9387	47.9097
ENSG00000113966	ARL6	6.91067	6.33399	6.65062	6.77354	7.93875	6.58853
ENSG00000118855	MFSD1	19.9231	20.6974	18.1931	25.1351	21.9442	23.0245
ENSG00000236305	SLC12A9-AS1	1.11951	2.38518	1.02185	0.685584	2.341	1.43291
ENSG00000235605	AL355472.1	0.723516	1.12123	1.30343	0.896986	1.98773	0.461262
ENSG00000116747	RO60	45.7695	48.7232	45.9261	41.4394	44.0957	43.5098
ENSG00000144224	UBXN4	29.3238	34.7135	31.6936	31.4436	39.7055	36.3188
ENSG00000166046	TCP11L2	5.5264	3.40048	5.34481	7.53818	4.76246	5.53371
ENSG00000134825	TMEM258	110.968	118.463	111.382	84.4441	91.9771	100.21
ENSG00000066422	ZBTB11	13.0014	13.9798	11.8621	14.7401	16.4642	17.6666
ENSG00000126903	SLC10A3	14.216	14.727	15.6675	16.069	15.5689	17.4013
ENSG00000133641	C12orf29	18.0538	16.1672	17.1606	12.1993	15.433	11.7764
ENSG00000198786	MT-ND5	2179.65	1985.59	2101.83	1591.39	2098.96	1898.34
ENSG00000274297	AC009269.5	10.0011	10.4847	13.6444	12.272	10.799	8.82022
ENSG00000069998	HDHD5	23.1544	21.6511	20.0019	17.2761	16.3493	16.4538
ENSG00000112290	WASF1	12.4999	9.57364	10.3238	10.8455	8.37295	11.1229
ENSG00000255817	AC025576.2	1.92046	2.52681	1.74323	1.18163	2.66192	1.84078
ENSG00000271267	AL353807.4	13.0761	9.582	10.1081	6.05227	35.0391	3.40903
ENSG00000182362	YBEY	16.039	16.3517	16.202	18.7577	14.8173	18.3826
ENSG00000122140	MRPS2	61.0112	60.0309	57.9325	52.5134	54.0415	59.6687
ENSG00000224081	SLC44A3-AS1	1.8074	0.908422	2.34519	2.56227	3.03169	0.547411
ENSG00000078018	MAP2	2.13325	2.24859	2.33791	2.27016	1.87065	1.86213
ENSG00000231401	AC023481.1	1.01187	1.20318	0.716583	0.765695	0.953057	1.41166
ENSG00000100558	PLEK2	12.8868	13.6771	15.0906	13.3213	14.3075	13.3083
ENSG00000161956	SENP3	44.563	40.8646	42.8083	41.0216	37.3116	35.2769
ENSG00000178761	FAM219B	19.4093	23.2384	15.745	16.7866	17.4524	20.6043
ENSG00000198589	LRBA	13.8858	13.955	12.7088	17.6867	15.9377	15.6369
ENSG00000138821	SLC39A8	15.6045	16.8284	15.8609	19.7386	18.721	17.9018
ENSG00000036448	MYOM2	2.41696	2.21721	2.38632	2.90511	4.16259	1.90935
ENSG00000163536	SERPINI1	0.358339	0.726091	1.20494	2.61726	1.808	2.11826
ENSG00000172943	PHF8	12.6771	14.0599	9.4513	11.7484	9.42911	11.6625
ENSG00000174485	DENND4A	12.4801	11.3652	12.0395	13.1145	13.691	11.3033
ENSG00000278881	FP325331.1	1.67167	1.52422	1.42115	1.72234	1.82708	1.41212
ENSG00000273162	AL133215.2	0.862238	2.08671	1.18687	1.32954	0.386559	0.607433
ENSG00000116213	WRAP73	11.362	10.3641	9.27314	10.2336	10.18	9.47628
ENSG00000151575	TEX9	7.85432	7.32855	10.9022	8.0842	9.72299	9.16175
ENSG00000128245	YWHAH	72.2063	75.5572	70.1351	70.0943	74.0036	76.1677
ENSG00000119684	MLH3	20.2093	22.3622	23.1951	29.6517	27.3279	26.3906
ENSG00000185046	ANKS1B	6.32806	6.93262	9.03855	7.47668	8.5948	8.26196
ENSG00000131148	EMC8	29.655	29.198	28.0344	33.4486	29.0642	30.9644
ENSG00000102302	FGD1	7.96211	8.71661	9.33318	8.27553	7.49713	9.01271
ENSG00000167930	FAM234A	22.8804	19.8936	18.4894	28.9144	26.8239	26.537
ENSG00000111786	SRSF9	132.657	137.17	137.323	133	122.64	115.878
ENSG00000237036	ZEB1-AS1	4.57615	6.39027	7.52136	6.34125	7.29621	4.83199
ENSG00000120008	WDR11	29.4845	33.6481	31.8671	29.9651	30.9632	29.4372
ENSG00000120049	KCNIP2	3.51942	3.01201	2.83404	1.72279	3.18296	2.26559
ENSG00000279765	AC013394.1	1.84424	3.44965	2.97952	2.15982	1.96987	1.95676
ENSG00000204860	FAM201A	6.52257	5.89231	7.49668	4.09986	5.62034	4.36354
ENSG00000013588	GPRC5A	58.5339	65.0243	62.4664	72.2518	72.0108	77.7421
ENSG00000176422	SPRYD4	1.63059	1.9285	1.88432	1.8957	2.00133	1.89197
ENSG00000244754	N4BP2L2	27.1503	27.8363	36.8911	41.0245	41.6961	36.0427
ENSG00000105738	SIPA1L3	113.96	120.959	111.394	112.306	135.7	127.812
ENSG00000259630	AC104046.1	6.92795	7.69107	5.87749	4.27541	3.58849	4.42278
ENSG00000028528	SNX1	53.4358	47.126	47.6404	46.5895	55.8799	45.4798
ENSG00000163818	LZTFL1	6.24251	5.26526	7.7039	6.55189	4.12661	5.63238
ENSG00000113594	LIFR	5.87405	5.19704	5.94619	6.22098	6.49921	8.91745
[truncated: 14,772 more rows]

## Sheet: Table S5
Supplemental Table S5. DEGs between Xa treatment and control in A549 cells.
gene_id	gene	locus	control.mean.FPKM	Xa.mean.FPKM	log2(fold_change)	p_value	q_value	significant	regulation
ENSG00000172667	ZMAT3	3:178960120-179072215	4.31279	8.72585	1.01667	5e-05	0.00128757	yes	up
ENSG00000177076	ACER2	9:19409008-19452505	0.891561	2.21535	1.31313	5e-05	0.00128757	yes	up
ENSG00000224383	PRR29	17:63996070-64020634	0.648107	2.77962	2.10058	0.0006	0.0107404	yes	up
ENSG00000163071	SPATA18	4:52051303-52097299	1.7447	5.1619	1.56492	5e-05	0.00128757	yes	up
ENSG00000163536	SERPINI1	3:167735242-167825568	0.763123	2.18117	1.51511	0.0017	0.0250771	yes	up
ENSG00000055163	CYFIP2	5:157260121-157575775	19.8783	40.0111	1.00921	5e-05	0.00128757	yes	up
ENSG00000108602	ALDH3A1	17:19737681-19748943	356.119	723.359	1.02235	5e-05	0.00128757	yes	up
ENSG00000231721	LINC-PINT	7:130790207-131497694	25.5098	56.4216	1.1452	5e-05	0.00128757	yes	up
ENSG00000100292	HMOX1	22:35380360-35394207	83.2677	207.399	1.31658	5e-05	0.00128757	yes	up
ENSG00000152137	HSPB8	12:119178641-119221131	5.13356	11.9056	1.21361	5e-05	0.00128757	yes	up
ENSG00000161509	GRIN2C	17:74842022-74861504	0.376568	1.09374	1.53829	0.0006	0.0107404	yes	up
ENSG00000147082	CCNB3	X:50202712-50351910	0.535535	4.22174	2.97878	0.0001	0.00240668	yes	up
ENSG00000196878	LAMB3	1:209614869-209652425	5.66844	15.6618	1.46623	5e-05	0.00128757	yes	up
ENSG00000187134	AKR1C1	10:4963252-4983283	120.449	283.017	1.23247	5e-05	0.00128757	yes	up
ENSG00000164171	ITGA2	5:52675192-53094779	16.1216	35.647	1.14479	5e-05	0.00128757	yes	up
ENSG00000250337	PURPL	5:27217713-27496404	10.9202	22.1226	1.01852	5e-05	0.00128757	yes	up
ENSG00000243137	PSG4	19:43192701-43207299	0.341782	1.86791	2.45028	5e-05	0.00128757	yes	up
ENSG00000143127	ITGA10	1:145891207-145910111	0.728409	1.85795	1.35089	0.00015	0.00345326	yes	up
ENSG00000164068	RNF123	3:49689537-49723951	6.75053	15.2625	1.17692	0.00015	0.00345326	yes	up
ENSG00000169155	ZBTB43	9:126805005-126838210	5.38445	13.2074	1.29448	5e-05	0.00128757	yes	up
ENSG00000134533	RERG	12:15107782-15598331	0.716415	2.34018	1.70775	0.0001	0.00240668	yes	up
ENSG00000139344	AMDHD1	12:95943330-95968720	1.06066	2.44814	1.20672	0.00045	0.00852069	yes	up
ENSG00000080546	SESN1	6:108986436-109094819	2.91943	6.32591	1.11559	5e-05	0.00128757	yes	up
ENSG00000100490	CDKL1	14:50312325-50416461	6.25483	15.8271	1.33935	5e-05	0.00128757	yes	up
ENSG00000173267	SNCG	10:86935539-87024732	1.61571	5.35264	1.72808	0.0002	0.00438589	yes	up
ENSG00000189223	PAX8-AS1	2:113211521-113278921	1.17092	2.58818	1.1443	0.0022	0.0303887	yes	up
ENSG00000223745	CCDC18-AS1	1:93149741-93369493	1.37128	6.48463	2.2415	0.00055	0.0100246	yes	up
ENSG00000127528	KLF2	19:16324816-16327874	1.49207	4.12059	1.46554	0.0022	0.0303887	yes	up
ENSG00000172159	FRMD3	9:83242989-83538546	2.60182	6.29979	1.27578	5e-05	0.00128757	yes	up
ENSG00000139318	DUSP6	12:89347234-89353271	2.43289	5.66928	1.22049	0.0003	0.00613129	yes	up
ENSG00000184254	ALDH1A3	15:100849560-100919283	13.2409	27.7436	1.06715	5e-05	0.00128757	yes	up
ENSG00000026103	FAS	10:88879733-89017059	9.50201	24.9329	1.39175	5e-05	0.00128757	yes	up
ENSG00000163517	HDAC11	3:13476981-13506424	5.50465	15.0411	1.45019	5e-05	0.00128757	yes	up
ENSG00000274021	AC024909.1	12:89347234-89353271	1.08875	2.20835	1.0203	0.00045	0.00852069	yes	up
ENSG00000105327	BBC3	19:47220821-47232766	4.93619	10.2666	1.05649	5e-05	0.00128757	yes	up
ENSG00000130513	GDF15	19:18374730-18389176	20.4295	53.1814	1.38027	5e-05	0.00128757	yes	up
ENSG00000103089	FA2H	16:74712954-74774831	4.93033	12.5982	1.35346	5e-05	0.00128757	yes	up
ENSG00000260912	AL158206.1	9:19453208-19455173	1.07667	2.30318	1.09705	5e-05	0.00128757	yes	up
ENSG00000168079	SCARA5	8:27869882-27992673	2.10791	6.00058	1.50929	5e-05	0.00128757	yes	up
ENSG00000198520	ARMH1	1:44674691-44725591	0.534489	2.53156	2.24379	5e-05	0.00128757	yes	up
ENSG00000128510	CPA4	7:130293133-130324180	5.28974	16.6656	1.6556	5e-05	0.00128757	yes	up
ENSG00000231298	MANCR	10:4650184-4678154	0.534906	1.53815	1.52384	0.0006	0.0107404	yes	up
ENSG00000180155	LYNX1	8:142763115-142778224	1.22622	2.46929	1.00988	0.0021	0.0294818	yes	up
ENSG00000277639	AC007906.2	16:53035689-53052873	1.14953	3.03255	1.39949	5e-05	0.00128757	yes	up
ENSG00000263155	MYZAP	15:57591903-57782762	1.38279	4.49097	1.69945	0.00035	0.00698682	yes	up
ENSG00000092929	UNC13D	17:75827224-75844717	3.82176	7.97866	1.06191	5e-05	0.00128757	yes	up
ENSG00000165443	PHYHIPL	10:59176642-59363181	0.710364	2.68848	1.92016	5e-05	0.00128757	yes	up
ENSG00000248383	PCDHAC1	5:140786135-141012347	1.31169	2.94383	1.16627	5e-05	0.00128757	yes	up
ENSG00000181634	TNFSF15	9:114784651-114806039	1.35751	2.74088	1.01368	5e-05	0.00128757	yes	up
ENSG00000123689	G0S2	1:209661363-209734949	1.85754	4.15593	1.16178	5e-05	0.00128757	yes	up
ENSG00000124762	CDKN1A	6:36676459-36687339	37.1441	113.248	1.60828	5e-05	0.00128757	yes	up
ENSG00000281591	DBET	4:190064501-190067864	1.21549	2.67271	1.13677	5e-05	0.00128757	yes	up
ENSG00000155974	GRIP1	12:66302544-67096410	4.34866	16.0101	1.88034	5e-05	0.00128757	yes	up
ENSG00000251562	MALAT1	11:65497687-65506516	4681.04	9590.69	1.03481	0.0012	0.0188589	yes	up
ENSG00000198915	RASGEF1A	10:43194534-43266919	1.60321	3.50334	1.12777	5e-05	0.00128757	yes	up
ENSG00000249624	AP000295.1	21:33229900-33310187	2.36498	5.38468	1.18703	0.0029	0.0377712	yes	up
ENSG00000125618	PAX8	2:113211521-113278921	1.52456	4.09465	1.42535	5e-05	0.00128757	yes	up
ENSG00000178038	ALS2CL	3:46668994-46693704	0.849193	1.97185	1.21539	5e-05	0.00128757	yes	up
ENSG00000137440	FGFBP1	4:15935568-15938740	1.5186	5.99358	1.98068	5e-05	0.00128757	yes	up
ENSG00000114200	BCHE	3:165206959-165846519	1.13263	2.26918	1.00249	5e-05	0.00128757	yes	up
ENSG00000260693	AC026150.1	15:30540092-30545969	1.50711	3.89057	1.3682	0.00205	0.0290742	yes	up
ENSG00000174899	PQLC2L	3:157543245-157677749	1.18464	3.18691	1.42771	5e-05	0.00128757	yes	up
ENSG00000270504	AL391422.4	6:3722613-3753871	0.710711	1.56751	1.14114	0.00035	0.00698682	yes	up
ENSG00000261040	WFDC21P	17:60079308-60091885	7.19235	105.639	3.87654	5e-05	0.00128757	yes	up
ENSG00000085662	AKR1B1	7:134442355-134459284	1265.4	2715.86	1.10182	5e-05	0.00128757	yes	up
ENSG00000131080	EDA2R	X:66595636-66639298	5.12977	10.7278	1.06439	5e-05	0.00128757	yes	up
ENSG00000271605	MILR1	17:64449036-64468643	1.36884	3.49194	1.35107	0.0031	0.0399147	yes	up
ENSG00000171345	KRT19	17:41523616-41528308	24.5787	54.5985	1.15145	5e-05	0.00128757	yes	up
ENSG00000250753	AC119751.4	4:49579832-49580189	10.7878	28.5271	1.40293	5e-05	0.00128757	yes	up
ENSG00000137878	GCOM1	15:57591903-57782762	0.764878	2.22147	1.53821	0.0036	0.0447851	yes	up
ENSG00000056558	TRAF1	9:120902392-120929173	1.48763	3.64114	1.29137	5e-05	0.00128757	yes	up
ENSG00000105499	PLA2G4C	19:48047842-48110817	2.74212	8.69079	1.6642	5e-05	0.00128757	yes	up
ENSG00000056972	TRAF3IP2	6:111299027-111606906	6.81717	13.6467	1.00131	0.0004	0.00772819	yes	up
ENSG00000078403	MLLT10	10:21513477-21743630	61.0676	168.261	1.46222	5e-05	0.00128757	yes	up
ENSG00000159388	BTG2	1:203305490-203309602	3.51734	8.93327	1.3447	5e-05	0.00128757	yes	up
ENSG00000116661	FBXO2	1:11623557-11663327	1.42922	6.00286	2.07042	5e-05	0.00128757	yes	up
ENSG00000143512	HHIPL2	1:222522257-222548104	1.7092	4.24364	1.31198	5e-05	0.00128757	yes	up
ENSG00000186204	CYP4F12	19:15672756-15697174	0.760648	2.90177	1.93163	5e-05	0.00128757	yes	up
ENSG00000187193	MT1X	16:56682469-56688052	166.606	68.067	-1.29141	5e-05	0.00128757	yes	down
ENSG00000112139	MDGA1	6:37630678-37699306	11.0794	3.29863	-1.74794	5e-05	0.00128757	yes	down
ENSG00000149591	TAGLN	11:117199320-117232525	41.6728	18.5015	-1.17146	5e-05	0.00128757	yes	down
ENSG00000278588	HIST1H2BI	6:26272975-26273356	249.098	122.446	-1.02457	5e-05	0.00128757	yes	down
ENSG00000143494	VASH2	1:212950519-212992037	2.51327	1.23331	-1.02703	0.00075	0.0127663	yes	down
ENSG00000280010	AP001350.2	11:58627434-58628528	2.25296	1.11029	-1.02089	0.0013	0.0201668	yes	down
ENSG00000108821	COL1A1	17:50183288-50201632	34.1561	10.2576	-1.73545	5e-05	0.00128757	yes	down
ENSG00000005981	ASB4	7:95478443-95540233	2.13491	0.966163	-1.14384	0.00035	0.00698682	yes	down
ENSG00000124575	HIST1H1D	6:26234267-26234933	536.561	266.258	-1.01092	5e-05	0.00128757	yes	down
ENSG00000282988	AL031777.3	6:26195553-26199293	2.60053	0.715229	-1.86233	5e-05	0.00128757	yes	down
ENSG00000151474	FRMD4A	10:13586938-14462142	56.5456	8.40261	-2.75051	5e-05	0.00128757	yes	down
ENSG00000069020	MAST4	5:66596360-67169595	7.40998	3.61596	-1.03509	5e-05	0.00128757	yes	down
ENSG00000099260	PALMD	1:99646112-99694541	2.99578	0.849076	-1.81897	5e-05	0.00128757	yes	down
ENSG00000181218	HIST3H2A	1:228456978-228457873	37.1057	17.6984	-1.06802	5e-05	0.00128757	yes	down
ENSG00000271163	AC004840.2	7:2393846-2394131	2.11873	0.001	-11.049	0.0018	0.0262515	yes	down
ENSG00000117115	PADI2	1:17066760-17119451	5.78683	2.81776	-1.03822	5e-05	0.00128757	yes	down
ENSG00000135111	TBX3	12:114670254-114684175	34.1192	16.9753	-1.00715	5e-05	0.00128757	yes	down
ENSG00000117228	GBP1	1:89052318-89065230	2.62783	1.104	-1.25113	5e-05	0.00128757	yes	down
ENSG00000145242	EPHA5	4:65319562-65698029	5.21924	2.28475	-1.1918	5e-05	0.00128757	yes	down
ENSG00000140538	NTRK3	15:87859750-88271066	76.9682	31.2763	-1.29919	5e-05	0.00128757	yes	down
ENSG00000095752	IL11	19:55364381-55370463	26.9082	13.0608	-1.0428	5e-05	0.00128757	yes	down
ENSG00000210082	MT-RNR2	MT:1670-3229	7.09483	1.36543	-2.37741	5e-05	0.00128757	yes	down
ENSG00000110492	MDK	11:46380755-46383837	4.26753	1.80731	-1.23956	0.0002	0.00438589	yes	down
ENSG00000137142	IGFBPL1	9:38406527-38424454	3.32112	1.63444	-1.02287	5e-05	0.00128757	yes	down
ENSG00000146674	IGFBP3	7:45912244-45921874	59.8627	28.3075	-1.08047	5e-05	0.00128757	yes	down
ENSG00000197283	SYNGAP1	6:33419660-33457544	118.318	3.8038	-4.95908	5e-05	0.00128757	yes	down
ENSG00000073282	TP63	3:189631388-189897276	6.84211	2.77345	-1.30276	5e-05	0.00128757	yes	down
ENSG00000169903	TM4SF4	3:149473973-149503281	9.93237	3.19567	-1.63602	0.00055	0.0100246	yes	down
ENSG00000142089	IFITM3	11:318639-330122	11.4818	5.48839	-1.06489	5e-05	0.00128757	yes	down
ENSG00000125148	MT2A	16:56608583-56609497	1189.41	586.756	-1.01941	5e-05	0.00128757	yes	down
ENSG00000159792	PSKH1	16:67893253-67936864	23.2731	10.4804	-1.15097	5e-05	0.00128757	yes	down
ENSG00000091986	CCDC80	3:112596793-112649530	88.7448	43.3254	-1.03445	5e-05	0.00128757	yes	down
ENSG00000065361	ERBB3	12:56076798-56113910	2.70129	0.796796	-1.76137	0.00205	0.0290742	yes	down
ENSG00000162496	DHRS3	1:12567909-12618210	33.5448	14.5817	-1.20193	5e-05	0.00128757	yes	down
ENSG00000138376	BARD1	2:214725645-214809683	10.7492	4.91477	-1.12903	5e-05	0.00128757	yes	down
ENSG00000196890	HIST3H2BB	1:228458106-228460470	14.9816	6.4729	-1.21071	5e-05	0.00128757	yes	down
ENSG00000273012	AL353600.1	10:33341654-33341905	4.21044	0.001	-12.0398	0.00135	0.0207107	yes	down
ENSG00000184357	HIST1H1B	6:27866848-27867529	91.9658	37.5131	-1.2937	5e-05	0.00128757	yes	down
ENSG00000211459	MT-RNR1	MT:647-1601	5.66186	2.6961	-1.0704	5e-05	0.00128757	yes	down
ENSG00000168131	OR2B2	6:27911184-27912396	1.24678	0.405247	-1.62133	0.0021	0.0294818	yes	down
ENSG00000189060	H1F0	22:37805092-37807436	75.1	27.8624	-1.43049	5e-05	0.00128757	yes	down
ENSG00000050555	LAMC3	9:131009173-131094473	1.43179	0.468655	-1.61122	5e-05	0.00128757	yes	down
ENSG00000149564	ESAM	11:124752582-124765936	2.27392	1.09681	-1.05187	0.0031	0.0399147	yes	down
ENSG00000242125	SNHG3	1:28505942-28539300	35.8676	15.0477	-1.25314	5e-05	0.00128757	yes	down
ENSG00000135519	KCNH3	12:49539029-49568145	6.5733	2.66323	-1.30344	5e-05	0.00128757	yes	down
ENSG00000225783	MIAT	22:26646427-26780207	1.49304	0.693345	-1.10661	0.00135	0.0207107	yes	down
ENSG00000100626	GALNT16	14:69183019-69359308	6.1001	1.8002	-1.76068	5e-05	0.00128757	yes	down
ENSG00000079150	FKBP7	2:178463663-178478600	7.3359	3.45972	-1.08432	5e-05	0.00128757	yes	down
ENSG00000231864	AL807752.3	9:137057662-137070557	22.3998	9.11095	-1.29781	5e-05	0.00128757	yes	down
ENSG00000118997	DNAH7	2:195737702-196068837	1.74396	0.727232	-1.26188	0.00165	0.0244999	yes	down
ENSG00000240929	HIST2H2BB	1:143874792-143934776	26.3185	6.718	-1.96997	5e-05	0.00128757	yes	down
ENSG00000279512	AC011755.1	2:132671787-133568463	1.15078	0.35058	-1.7148	0.0017	0.0250771	yes	down
ENSG00000138686	BBS7	4:121824439-121870497	176.362	8.89679	-4.30911	5e-05	0.00128757	yes	down
ENSG00000278158	AP001059.3	21:44241846-44242081	7.09204	0.001	-12.792	0.0018	0.0262515	yes	down
ENSG00000171246	NPTX1	17:80466833-80477843	8.29447	1.54453	-2.42498	5e-05	0.00128757	yes	down
ENSG00000127720	METTL25	12:82223680-82479239	4.63406	4.73848	0.0321476	0.9263	0.985892	no	-
ENSG00000051596	THOC3	5:175906938-176034680	23.1102	24.9781	0.112134	0.2871	0.708746	no	-
ENSG00000135541	AHI1	6:135283531-135497765	23.0838	19.8818	-0.215432	0.18455	0.586155	no	-
ENSG00000143376	SNX27	1:151612005-151699091	32.0392	29.9663	-0.0964972	0.3825	0.794715	no	-
ENSG00000256006	AC084117.1	11:18394559-18408425	3.19631	1.70613	-0.90568	0.70805	0.950695	no	-
ENSG00000172172	MRPL13	8:120380760-120813359	48.2641	48.7905	0.0156498	0.86395	0.97774	no	-
ENSG00000132604	TERF2	16:69105652-69408571	18.4486	20.8712	0.178002	0.6462	0.933055	no	-
ENSG00000142185	TRPM2	21:44350162-44443081	3.6158	4.13958	0.19517	0.1785	0.576742	no	-
ENSG00000131724	IL13RA1	X:118727132-118794535	44.6016	41.3499	-0.109212	0.1974	0.603362	no	-
ENSG00000112812	PRSS16	6:27247700-27256624	2.30488	1.94518	-0.244788	0.38205	0.794329	no	-
ENSG00000128595	CALU	7:128739291-128775790	118.178	123.074	0.0585645	0.5865	0.913054	no	-
ENSG00000175220	ARHGAP1	11:46677079-46700619	29.6941	30.4262	0.0351379	0.64955	0.933305	no	-
ENSG00000168283	BMI1	10:22316385-22331484	48.1376	43.4982	-0.146209	0.3965	0.803159	no	-
ENSG00000228175	GEMIN8P4	1:89993592-89994321	0.95314	0.756243	-0.333838	0.6044	0.920023	no	-
ENSG00000034510	TMSB10	2:84821649-84907008	2688.15	2512.61	-0.0974269	0.11005	0.44629	no	-
ENSG00000174684	B4GAT1	11:66345373-66347629	11.0598	14.539	0.394603	5e-05	0.00128757	yes	-
ENSG00000131652	THOC6	16:3022619-3060726	28.1991	19.3474	-0.543509	0.0003	0.00613129	yes	-
ENSG00000107185	RGP1	9:35749286-35758575	9.86433	10.3905	0.0749721	0.44415	0.837824	no	-
ENSG00000256967	AC018653.3	12:7129078-7158945	8.55032	8.65736	0.0179487	0.9452	0.988647	no	-
ENSG00000119314	PTBP3	9:112217715-112333667	93.3017	98.4649	0.0777062	0.34555	0.76325	no	-
ENSG00000196652	ZKSCAN5	7:99472889-99534700	7.87065	8.26317	0.0702126	0.5071	0.870487	no	-
ENSG00000100568	VTI1B	14:67619919-67695793	52.0382	59.7568	0.199532	0.1814	0.581375	no	-
ENSG00000108468	CBX1	17:48070051-48101478	79.682	60.7065	-0.392403	5e-05	0.00128757	yes	-
ENSG00000130349	C6orf203	6:107028198-107051586	5.52506	5.88703	0.0915498	0.5253	0.881271	no	-
ENSG00000113163	COL4A3BP	5:75320154-75601144	16.3707	19.041	0.217993	0.1751	0.572425	no	-
ENSG00000155760	FZD7	2:202034586-202038445	5.47713	6.02722	0.138073	0.1324	0.4967	no	-
ENSG00000125266	EFNB2	13:106489730-106535662	5.40636	3.20954	-0.752291	5e-05	0.00128757	yes	-
ENSG00000227666	CYCSP24	9:94030793-94109856	3.08868	1.25941	-1.29424	0.35895	0.775289	no	-
ENSG00000107404	DVL1	1:1331279-1349418	26.6665	29.1813	0.130016	0.1817	0.582073	no	-
ENSG00000105829	BET1	7:93962761-94011113	22.8073	24.5176	0.104322	0.2669	0.68819	no	-
ENSG00000165985	C1QL3	10:16436942-16521879	0.986882	0.930016	-0.0856221	0.83175	0.973108	no	-
ENSG00000285331	AC090517.5	15:56630180-56918571	8.5786	9.11826	0.0880163	0.6691	0.939852	no	-
ENSG00000196220	SRGAP3	3:8980590-9479240	1.26621	1.38288	0.127159	0.8014	0.969988	no	-
ENSG00000131238	PPT1	1:40040232-40097727	42.5758	42.3621	-0.00725953	0.9304	0.986439	no	-
ENSG00000088451	TGDS	13:94574053-94596242	6.24586	7.19444	0.203982	0.12655	0.484212	no	-
ENSG00000099330	OCEL1	19:17226212-17229219	4.46615	5.17065	0.211314	0.32895	0.746357	no	-
ENSG00000155792	DEPTOR	8:119867418-120050918	1.43849	2.65285	0.882988	5e-05	0.00128757	yes	-
ENSG00000101146	RAE1	20:57351222-57379211	31.2859	30.7716	-0.0239131	0.867	0.97774	no	-
ENSG00000105053	VRK3	19:49976467-50066793	13.7797	13.9874	0.0215833	0.87565	0.978014	no	-
ENSG00000121671	CRY2	11:45847117-45883248	4.31151	5.22818	0.278116	0.29675	0.715518	no	-
ENSG00000100577	GSTZ1	14:77320995-77331597	16.5607	17.6391	0.0910133	0.44715	0.839805	no	-
ENSG00000213963	AC019080.1	2:177227594-177392697	1.04551	1.6717	0.677109	0.27585	0.696453	no	-
ENSG00000235777	DPYD-AS2	1:97077742-98049863	1.00016	0.787829	-0.344276	0.7178	0.952452	no	-
ENSG00000223450	AL590632.1	1:179954772-180114875	1.26108	1.64666	0.384883	0.84055	0.973399	no	-
ENSG00000078114	NEBL	10:20779972-21175048	19.6604	21.146	0.105092	0.53415	0.88596	no	-
ENSG00000181852	RNF41	12:56202174-56221933	17.4776	15.7553	-0.14967	0.2053	0.613416	no	-
ENSG00000167553	TUBA1C	12:49184794-49274603	577.359	483.079	-0.25721	0.0444	0.261468	no	-
ENSG00000082258	CCNT2	2:134735463-134959342	13.1824	12.5552	-0.070328	0.6646	0.938507	no	-
ENSG00000116062	MSH6	2:47695529-47907810	79.6267	71.9662	-0.145933	0.22675	0.641966	no	-
ENSG00000263235	AC006111.2	16:3611727-3717553	2.17802	1.1468	-0.925403	0.2641	0.684952	no	-
ENSG00000186577	SMIM29	6:34246380-34426125	13.7281	14.5947	0.0883126	0.84295	0.973665	no	-
ENSG00000197943	PLCG2	16:81738247-81962685	2.74858	3.4684	0.335584	0.25085	0.671491	no	-
ENSG00000154222	CC2D1B	1:52142093-52366193	11.1508	14.4385	0.372774	0.01955	0.154092	no	-
ENSG00000271327	AC010201.2	12:89367806-89369301	1.52106	1.40634	-0.113132	0.64595	0.933055	no	-
ENSG00000047315	POLR2B	4:56977721-57205510	63.8006	57.2916	-0.155246	0.28815	0.710074	no	-
ENSG00000162636	FAM102B	1:108560088-108644900	5.77481	5.13178	-0.170314	0.0401	0.244782	no	-
ENSG00000115159	GPD2	2:156435289-156613735	22.7186	25.2349	0.151546	0.4986	0.86563	no	-
ENSG00000044115	CTNNA1	5:138610966-138935034	121.109	118.466	-0.031833	0.78675	0.966271	no	-
ENSG00000212694	LINC01089	12:121712751-121803906	7.54976	4.06551	-0.892994	0.0216	0.164914	no	-
ENSG00000088766	CRLS1	20:5950651-6040053	45.6459	39.9002	-0.194089	0.25425	0.675178	no	-
ENSG00000285752	AL031281.2	1:21977020-22101360	2.41262	2.2907	-0.0748122	0.84295	0.973665	no	-
ENSG00000143457	GOLPH3L	1:150646229-150697154	14.4201	12.5414	-0.201383	0.22245	0.635682	no	-
ENSG00000132612	VPS4A	16:69105652-69408571	27.2226	26.1858	-0.0560202	0.7583	0.961057	no	-
ENSG00000163481	RNF25	2:218663891-218672002	10.1122	12.551	0.311705	0.0247	0.1791	no	-
ENSG00000145868	FBXO38	5:148383934-148442836	20.6345	20.4663	-0.0118082	0.928	0.986003	no	-
ENSG00000070669	ASNS	7:97851676-97972985	38.7265	42.0798	0.119807	0.26025	0.680979	no	-
ENSG00000198899	MT-ATP6	MT:8365-9990	5619.55	5451.44	-0.0438172	0.7844	0.965424	no	-
ENSG00000178585	CTNNBIP1	1:9848275-9910336	7.9008	10.7032	0.437972	0.0778	0.368962	no	-
ENSG00000157306	ZFHX2-AS1	14:23511759-23578790	0.965741	0.873543	-0.144758	0.8226	0.972261	no	-
ENSG00000077312	SNRPA	19:40691529-40765389	82.1833	72.6586	-0.177712	0.21065	0.62086	no	-
ENSG00000284981	AC093668.3	7:102482444-102679295	5.88498	6.87838	0.225031	0.34745	0.765462	no	-
ENSG00000132275	RRP8	11:6595071-6603616	17.832	14.2747	-0.321008	0.04055	0.247195	no	-
ENSG00000237628	MTCO2P19	X:102769160-102906158	1.78328	1.45388	-0.294625	0.6205	0.925533	no	-
ENSG00000204160	ZDHHC18	1:26826687-26857604	16.1483	16.3279	0.015957	0.90895	0.983379	no	-
ENSG00000115310	RTN4	2:54972186-55112621	201.47	227.086	0.172674	0.0073	0.0753233	no	-
ENSG00000119669	IRF2BPL	14:77024542-77031572	19.8393	26.6708	0.4269	5e-05	0.00128757	yes	-
ENSG00000186063	AIDA	1:222668012-222735196	43.5753	42.8137	-0.0254381	0.77135	0.962905	no	-
ENSG00000180376	CCDC66	3:56557160-56683237	13.8428	14.0032	0.0166208	0.9619	0.989276	no	-
ENSG00000074356	NCBP3	17:3802157-3846246	27.3006	19.3638	-0.495571	0.0577	0.308635	no	-
ENSG00000007384	RHBDF1	16:58058-76355	10.5079	16.2995	0.633353	0.00015	0.00345326	yes	-
ENSG00000231691	AL592114.3	1:204218852-204377665	1.70069	0.291352	-2.54529	0.27685	0.698057	no	-
ENSG00000129559	NEDD8	14:24171852-24232367	240.859	265.594	0.141034	0.2347	0.650677	no	-
ENSG00000254893	AC113404.3	5:76081945-76353939	1.54796	2.14019	0.467371	0.30695	0.726889	no	-
ENSG00000256683	ZNF350	19:51949133-51986856	3.2791	4.02084	0.294197	0.38245	0.794702	no	-
ENSG00000267575	AC006504.5	19:27684579-27984984	22.2798	22.6161	0.0216139	0.89035	0.980059	no	-
ENSG00000041353	RAB27B	18:54717859-54898083	15.4076	20.8835	0.438721	0.02765	0.192217	no	-
ENSG00000148229	POLE3	9:113407234-113429684	43.5793	34.4951	-0.337252	0.00035	0.00698682	yes	-
ENSG00000143545	RAB13	1:153959098-153986358	58.8894	63.4842	0.10839	0.45225	0.843395	no	-
ENSG00000092470	WDR76	15:43826979-43868412	22.5661	18.1057	-0.317713	0.0049	0.0562237	no	-
ENSG00000180662	RPL21P8	14:65410591-65744121	1.68774	1.14476	-0.560048	0.6482	0.933305	no	-
ENSG00000119688	ABCD4	14:74285268-74303055	20.496	19.5463	-0.0684468	0.59155	0.914977	no	-
ENSG00000149328	GLB1L2	11:134331873-134378341	1.79129	1.48807	-0.267557	0.49405	0.863546	no	-
ENSG00000182118	FAM89A	1:231018957-231040254	8.04656	9.45479	0.232673	0.03055	0.205636	no	-
ENSG00000139168	ZCRB1	12:42238446-42590355	27.1484	29.2629	0.108206	0.494	0.863546	no	-
ENSG00000212864	RNF208	9:137220246-137221581	0.81969	1.27135	0.633211	0.08815	0.397347	no	-
ENSG00000124164	VAPB	20:58389121-58451101	25.2382	28.6953	0.185205	0.0736	0.357412	no	-
ENSG00000280129	AL132780.5	14:22982697-23010166	1.48066	1.11204	-0.413032	0.2323	0.648049	no	-
ENSG00000278311	GGNBP2	17:36544911-36589848	50.4494	53.0317	0.0720179	0.5189	0.878198	no	-
ENSG00000233010	RPEP4	22:29603555-29698598	2.75351	2.64782	-0.0564668	0.9614	0.989276	no	-
ENSG00000166974	MAPRE2	18:34976927-35143470	12.3968	15.6217	0.333584	0.0429	0.256404	no	-
ENSG00000140650	PMM2	16:8674595-8869012	40.8286	37.4691	-0.123879	0.27895	0.70023	no	-
ENSG00000130856	ZNF236	18:76822606-76970727	23.1798	12.9344	-0.841655	0.00215	0.0299042	yes	-
ENSG00000162704	ARPC5	1:183620845-183635783	102.924	96.4603	-0.0935722	0.3224	0.741079	no	-
ENSG00000175305	CCNE2	8:94813310-95116455	6.28077	7.14765	0.186528	0.42915	0.826922	no	-
ENSG00000273391	AC083880.1	7:139339456-139423457	2.37416	3.25485	0.455174	0.6374	0.932082	no	-
ENSG00000196810	CTBP1-DT	4:1210119-1288291	6.0314	6.80402	0.173894	0.58065	0.911027	no	-
ENSG00000204764	RANBP17	5:170861869-171300015	21.6818	24.1034	0.152752	0.52915	0.883272	no	-
ENSG00000136982	DSCC1	8:119833975-119855894	15.7135	13.2248	-0.248759	0.02475	0.179174	no	-
ENSG00000107566	ERLIN1	10:100150093-100186033	47.2693	45.7753	-0.0463342	0.59405	0.915396	no	-
ENSG00000145919	BOD1	5:173607513-173616660	43.3443	33.9396	-0.352873	5e-05	0.00128757	yes	-
ENSG00000184792	OSBP2	22:30693781-30907824	6.77011	13.0605	0.947959	5e-05	0.00128757	yes	-
ENSG00000151746	BICD1	12:32104116-32383633	38.2033	40.1362	0.0712068	0.5181	0.877833	no	-
ENSG00000163125	RPRD2	1:150363090-150476566	17.8849	16.6299	-0.104963	0.2238	0.637217	no	-
ENSG00000065613	SLK	10:103967139-104029233	25.8929	27.9466	0.110116	0.42975	0.827724	no	-
ENSG00000178665	ZNF713	7:55887276-56000181	1.13852	1.29974	0.191063	0.74095	0.95726	no	-
ENSG00000168646	AXIN2	17:65528562-66192133	8.56716	6.09041	-0.492278	0.0176	0.143751	no	-
ENSG00000014914	MTMR11	1:149928650-149936879	12.0222	10.2565	-0.229162	0.16435	0.557843	no	-
ENSG00000225648	SBDSP1	7:72829424-72836701	31.5059	34.6076	0.135467	0.2016	0.607293	no	-
ENSG00000113391	FAM172A	5:93617724-94111699	14.5073	16.5803	0.192691	0.2329	0.64858	no	-
ENSG00000066135	KDM4A	1:43650148-43931165	13.8145	13.0964	-0.0770131	0.62655	0.926513	no	-
ENSG00000241213	LINC02024	3:117672153-117997592	3.85717	1.6676	-1.20977	0.04495	0.263452	no	-
ENSG00000152078	TMEM56	1:95117354-95278940	35.566	35.9724	0.0163917	0.9286	0.986079	no	-
ENSG00000151718	WWC2	4:183099256-183320777	32.3741	34.2329	0.0805434	0.61445	0.923437	no	-
ENSG00000229372	SZT2-AS1	1:43389881-43456995	1.38829	1.31971	-0.073088	0.93315	0.986439	no	-
ENSG00000186594	MIR22HG	17:1711492-1738599	7.27158	11.971	0.719203	0.00955	0.0932548	no	-
ENSG00000069849	ATP1B3	3:141876123-141926549	98.0767	99.5985	0.0222136	0.8267	0.973108	no	-
ENSG00000228663	PSMD10P1	20:50888915-50958555	9.70075	6.1683	-0.653223	0.23945	0.657876	no	-
ENSG00000141569	TRIM65	17:75880334-75896951	15.4565	14.3922	-0.102927	0.41035	0.814129	no	-
ENSG00000135476	ESPL1	12:53268298-53293643	18.803	16.8121	-0.161463	0.23715	0.654149	no	-
ENSG00000198380	GFPT1	2:69319768-69387254	13.5734	16.9865	0.323606	0.00495	0.0566531	no	-
ENSG00000152904	GGPS1	1:235131182-235504452	17.9394	19.3874	0.111988	0.62285	0.92621	no	-
ENSG00000011143	MKS1	17:58205436-58268518	8.9236	8.83694	-0.014079	0.9276	0.986003	no	-
ENSG00000115762	PLEKHB2	2:131104846-131355769	26.987	31.4762	0.221997	0.00485	0.055899	no	-
ENSG00000129595	EPB41L4A	5:112142440-112419313	6.53028	9.35071	0.517931	0.151	0.53476	no	-
ENSG00000136098	NEK3	13:52033610-52159861	3.7317	3.51242	-0.0873676	0.7256	0.953533	no	-
ENSG00000260229	PPIAP51	16:81445169-81711762	23.267	17.1005	-0.444247	0.37845	0.791513	no	-
ENSG00000258693	AL133368.2	14:99971448-100159645	1.57279	1.96639	0.322223	0.77245	0.963191	no	-
ENSG00000040933	INPP4A	2:98444853-98594390	9.83685	11.2423	0.192669	0.29305	0.71282	no	-
ENSG00000258457	AL132780.2	14:22982697-23010166	1.55798	2.58676	0.731469	0.08145	0.378993	no	-
ENSG00000241158	ADAMTS9-AS1	3:64515653-65053439	2.19106	1.24528	-0.815159	0.02655	0.187315	no	-
ENSG00000223886	AC073073.1	7:105530208-105530671	0.728956	1.25554	0.784404	0.2908	0.71143	no	-
ENSG00000266145	RHOT1P1	18:14179096-14342524	7.49051	7.51076	0.00389495	0.94825	0.988647	no	-
ENSG00000166664	CHRFAM7A	15:30357765-30393849	7.41879	7.28108	-0.0270314	0.91925	0.985214	no	-
ENSG00000115944	COX7A2L	2:42333545-42425088	56.5256	49.9378	-0.178772	0.1519	0.536438	no	-
ENSG00000115266	APC2	19:1446301-1479556	2.28349	2.03848	-0.163747	0.47885	0.855815	no	-
ENSG00000164896	FASTK	7:151076592-151080866	32.9095	37.2372	0.17824	0.16095	0.553074	no	-
ENSG00000278845	MRPL45	17:38297022-38323217	41.9189	43.2512	0.0451393	0.5299	0.883542	no	-
ENSG00000004864	SLC25A13	7:96120219-96322147	32.3758	27.0142	-0.261198	0.0254	0.182124	no	-
ENSG00000139613	SMARCC2	12:56150795-56190284	59.3942	51.676	-0.200828	0.2869	0.708446	no	-
ENSG00000260536	AL035071.2	20:32819953-32854257	1.97732	1.71954	-0.201524	0.8094	0.971115	no	-
ENSG00000047188	YTHDC2	5:113513693-113595285	21.1841	21.3101	0.00855553	0.95035	0.988919	no	-
ENSG00000092421	SEMA6A	5:116443615-116591398	1.42289	0.793027	-0.843382	0.03185	0.211699	no	-
ENSG00000187266	EPOR	19:11377206-11419342	3.28079	2.57726	-0.348205	0.1411	0.515917	no	-
ENSG00000113580	NR3C1	5:143277930-143435512	66.0728	65.2617	-0.0178199	0.87385	0.97774	no	-
ENSG00000111652	COPS7A	12:6724013-6731875	27.8102	33.5244	0.269597	0.0062	0.0671238	no	-
ENSG00000158864	NDUFS2	1:161184301-161214395	46.2881	48.8797	0.0785941	0.3864	0.797225	no	-
ENSG00000168268	NT5DC2	3:52495337-52770946	42.0827	30.7415	-0.45304	0.01935	0.152917	no	-
ENSG00000166710	B2M	15:44711486-44718877	472.11	445.505	-0.0836814	0.19645	0.602246	no	-
ENSG00000078142	PIK3C3	18:41955233-42087830	15.4494	17.8064	0.204845	0.2099	0.619653	no	-
ENSG00000267301	RPL23AP77	18:23689442-23956222	1.14307	0.806862	-0.50252	0.7323	0.956195	no	-
ENSG00000258142	AC093023.1	12:102120184-102481744	1.32453	0.812413	-0.705195	0.60545	0.920456	no	-
ENSG00000231169	EEF1B2P1	15:52307282-52529050	1.78722	2.04453	0.194052	0.8559	0.976161	no	-
ENSG00000264914	AC015845.1	17:57861242-57955412	6.9124	6.30387	-0.132949	0.9231	0.985598	no	-
ENSG00000186297	GABRA5	15:26543545-26949208	50.6214	53.2736	0.0736734	0.6371	0.932021	no	-
ENSG00000164066	INTU	4:127623270-127726737	3.1863	3.3175	0.0582144	0.823	0.972261	no	-
ENSG00000227973	PIN4P1	15:43870760-44195271	4.72896	3.65311	-0.372398	0.5705	0.906621	no	-
ENSG00000267244	AC012615.6	19:1815247-1848483	1.57048	1.39116	-0.174917	0.6716	0.940731	no	-
ENSG00000231925	TAPBP	6:33299693-33314387	46.9909	48.1766	0.0359512	0.67735	0.942341	no	-
ENSG00000131378	RFTN1	3:16265159-16514026	5.56169	7.23791	0.38005	0.1828	0.583682	no	-
ENSG00000133740	E2F5	8:85177153-85220421	14.318	14.4297	0.0112113	0.94575	0.988647	no	-
ENSG00000165655	ZNF503	10:75269818-75411842	10.0708	8.57778	-0.231502	0.0157	0.133747	no	-
ENSG00000125875	TBC1D20	20:435479-462543	21.4411	22.0621	0.0411912	0.62065	0.925533	no	-
ENSG00000236540	AC006547.1	22:20017013-20070569	2.79365	2.37121	-0.236528	0.42345	0.824399	no	-
ENSG00000101439	CST3	20:23626705-23638473	183.966	216.766	0.236699	0.0002	0.00438589	yes	-
ENSG00000163521	GLB1L	2:219229756-219278170	2.19385	1.64477	-0.415579	0.4781	0.855426	no	-
ENSG00000135090	TAOK3	12:118149800-118372907	13.1278	16.7693	0.353197	0.112	0.451658	no	-
ENSG00000233559	LINC00513	7:130790207-131497694	4.30978	5.80803	0.430435	0.4003	0.806055	no	-
ENSG00000164932	CTHRC1	8:103371537-103382989	1.32084	1.40116	0.085166	0.83965	0.973323	no	-
ENSG00000203722	RAET1G	6:149724314-149923121	2.73117	2.07828	-0.394129	0.61315	0.922743	no	-
ENSG00000138434	ITPRID2	2:181891729-181930738	39.2206	37.5571	-0.0625259	0.83085	0.973108	no	-
ENSG00000255492	AC104383.1	11:11841422-11959323	1.19831	2.73369	1.18985	0.6126	0.922743	no	-
ENSG00000172531	PPP1CA	11:67317870-67425607	116.535	104.027	-0.163805	0.0789	0.37222	no	-
ENSG00000166321	NUDT13	10:73110374-73358859	3.14622	2.84624	-0.144562	0.7582	0.961057	no	-
ENSG00000165891	E2F7	12:77021247-77065569	9.2083	7.80829	-0.237928	0.0982	0.420564	no	-
ENSG00000124588	NQO2	6:2987966-3028869	26.0191	30.0753	0.209008	0.08465	0.387088	no	-
ENSG00000235609	AF127577.4	21:14818842-15065936	1.61426	1.7596	0.124375	0.66005	0.936975	no	-
ENSG00000271100	AP000753.3	11:63681445-63759891	556.854	431.095	-0.369293	0.82025	0.97217	no	-
ENSG00000103855	CD276	15:73683965-73714514	19.3123	18.1999	-0.0855895	0.3812	0.794176	no	-
ENSG00000157350	ST3GAL2	16:70375976-70439237	18.783	22.3847	0.253085	0.13955	0.512223	no	-
ENSG00000176986	SEC24C	10:73744371-73780251	25.9218	28.6449	0.144112	0.1346	0.500991	no	-
ENSG00000197329	PELI1	2:64092651-64252859	4.30177	3.77617	-0.188007	0.4002	0.806034	no	-
ENSG00000144824	PHLDB2	3:111674675-111976517	48.9937	45.105	-0.119309	0.2444	0.663323	no	-
ENSG00000197312	DDI2	1:15617457-15669044	9.71289	9.08678	-0.0961315	0.6199	0.925407	no	-
ENSG00000126107	HECTD3	1:45002539-45015575	9.59387	12.9279	0.430303	0.00635	0.068053	no	-
ENSG00000172575	RASGRP1	15:38488102-38565575	3.12733	2.63647	-0.246324	0.25265	0.67341	no	-
ENSG00000267529	AP005131.4	18:13217497-13652755	0.920525	1.61956	0.815073	0.14205	0.518339	no	-
ENSG00000083099	LYRM2	6:89433151-89638749	16.9474	18.3813	0.117175	0.5335	0.885695	no	-
ENSG00000180611	MB21D2	3:192796814-192917856	5.48438	4.35226	-0.333564	0.0006	0.0107404	yes	-
ENSG00000129472	RAB2B	14:21459019-21511342	15.6171	16.2551	0.0577659	0.8376	0.973323	no	-
ENSG00000242071	RPL7AP6	14:69854130-70032366	16.1393	14.0639	-0.198581	0.2035	0.609857	no	-
ENSG00000135845	PIGC	1:171841497-172468831	17.0468	14.1011	-0.273693	0.0286	0.196772	no	-
ENSG00000277972	CISD3	17:38730234-38751457	48.0978	50.5559	0.0719086	0.60805	0.920755	no	-
ENSG00000125319	C17orf53	17:44141905-44162476	9.25303	7.94939	-0.219082	0.1371	0.507051	no	-
ENSG00000239393	AC146507.1	5:177331566-177351668	3.81429	4.44713	0.22146	0.8566	0.97629	no	-
ENSG00000161526	SAP30BP	17:75667250-75708062	59.5756	57.6423	-0.0475937	0.6659	0.939174	no	-
ENSG00000165209	STRBP	9:123109493-123268576	18.8957	15.6914	-0.268084	0.13925	0.511434	no	-
ENSG00000101255	TRIB3	20:362834-397559	28.7456	36.9054	0.360491	5e-05	0.00128757	yes	-
ENSG00000116120	FARSB	2:222566898-222656337	11.1911	10.9631	-0.029696	0.6665	0.939174	no	-
ENSG00000171735	CAMTA1	1:6785453-7769706	44.1737	49.0669	0.151562	0.2446	0.66363	no	-
ENSG00000225338	RPL23AP18	1:212285409-212361853	1.40085	1.61691	0.206937	0.8393	0.973323	no	-
ENSG00000078618	NRDC	1:51561865-51878937	58.3735	56.5589	-0.0455595	0.72215	0.953034	no	-
ENSG00000215256	DHRS4-AS1	14:23938730-24051377	7.7265	7.27743	-0.086386	0.8229	0.972261	no	-
ENSG00000107262	BAG1	9:33218364-33264720	44.441	40.1427	-0.146754	0.1228	0.476656	no	-
ENSG00000089060	SLC8B1	12:113298758-113391629	5.4214	5.98929	0.14372	0.57455	0.908796	no	-
ENSG00000237483	RPS27AP8	3:172039577-172401669	2.594	3.06534	0.240869	0.8902	0.980009	no	-
ENSG00000112996	MRPS30	5:44808946-44820428	33.6331	31.3595	-0.100979	0.23195	0.647535	no	-
ENSG00000155085	AK9	6:109487905-109691217	1.57974	1.65046	0.063181	0.87	0.97774	no	-
ENSG00000164296	TIGD6	5:149960736-150053142	2.99837	2.34217	-0.356333	0.4254	0.825626	no	-
ENSG00000198715	GLMP	1:156282934-156295689	20.5159	26.9873	0.395538	0.00285	0.037363	yes	-
ENSG00000180011	ZADH2	18:75195112-75209139	8.31308	8.857	0.091435	0.6208	0.925603	no	-
ENSG00000278594	AL589182.2	14:19062315-19175530	1.27178	0.906177	-0.488984	0.34745	0.765462	no	-
ENSG00000163882	POLR2H	3:184361717-184368596	36.5899	32.0742	-0.190032	0.07665	0.366594	no	-
ENSG00000250835	LSM3P4	4:142023159-142847432	4.0366	2.69926	-0.580577	0.5007	0.867014	no	-
ENSG00000129353	SLC44A2	19:10602456-10644557	6.39307	6.44637	0.0119781	0.94015	0.987884	no	-
ENSG00000272333	KMT2B	19:35718018-35745445	23.2491	22.4539	-0.0502088	0.68825	0.94596	no	-
ENSG00000135776	ABCB10	1:229516581-229558707	13.8792	13.1256	-0.080541	0.48995	0.861326	no	-
ENSG00000198860	TSEN15	1:184051650-184123978	28.8133	25.2832	-0.188556	0.1162	0.461675	no	-
ENSG00000165792	METTL17	14:20989769-21014822	38.8573	41.479	0.0941955	0.34765	0.765462	no	-
ENSG00000235748	SEPT14P12	1:197084126-197146694	4.10866	3.10109	-0.405893	0.72935	0.955226	no	-
ENSG00000187546	AGMO	7:15200316-15562015	1.85563	3.3694	0.860583	0.03815	0.237873	no	-
ENSG00000076356	PLXNA2	1:208022241-208244384	0.910717	2.10559	1.20915	0.0173	0.142462	no	-
ENSG00000139697	SBNO1	12:123289108-123366113	19.5753	17.1386	-0.191785	0.00195	0.0280532	yes	-
ENSG00000204120	GIGYF2	2:232697298-233015885	28.5461	31.3405	0.134735	0.39315	0.801144	no	-
ENSG00000140511	HAPLN3	15:88877287-88895626	7.36706	6.0605	-0.281652	0.0664	0.337543	no	-
ENSG00000180901	KCTD2	17:75032574-75065889	12.9186	12.1316	-0.0906799	0.56145	0.903068	no	-
ENSG00000184857	TMEM186	16:8674595-8869012	6.1298	5.45684	-0.167774	0.56155	0.903068	no	-
ENSG00000138207	RBP4	10:93566664-93604480	1.06418	0.947744	-0.167173	0.7019	0.948783	no	-
ENSG00000151881	TMEM267	5:43444251-43483893	13.8826	14.0115	0.0133336	0.93185	0.986439	no	-
ENSG00000205356	TECPR1	7:98214623-98252251	10.9039	10.7135	-0.0254144	0.90555	0.982507	no	-
ENSG00000129317	PUS7L	12:43718992-43758817	15.1898	16.4799	0.117605	0.3454	0.76325	no	-
ENSG00000132383	RPA1	17:1779484-1900082	64.9064	69.2705	0.0938803	0.52465	0.881271	no	-
ENSG00000129003	VPS13C	15:61834681-62060473	32.2628	37.4159	0.21378	0.1761	0.573629	no	-
ENSG00000166896	ATP23	12:57906038-57959148	7.50878	5.88622	-0.351237	0.24985	0.670342	no	-
ENSG00000091844	RGS17	6:153004458-153131282	2.51805	3.13719	0.317166	0.0003	0.00613129	yes	-
ENSG00000247092	SNHG10	14:95532296-95544724	5.92666	3.45521	-0.778446	0.04535	0.26437	no	-
ENSG00000214248	AC010336.1	19:7888504-7903542	1.64034	1.72232	0.0703583	0.60695	0.92064	no	-
ENSG00000277978	AC010542.5	16:66552562-66579137	6.64513	5.29006	-0.329013	0.58645	0.913054	no	-
ENSG00000170482	SLC23A1	5:139341586-139384553	0.88669	1.29899	0.550889	0.41135	0.814129	no	-
ENSG00000111845	PAK1IP1	6:10694971-10709782	16.9031	16.7285	-0.0149798	0.87005	0.97774	no	-
ENSG00000007944	MYLIP	6:16129085-16148248	2.37617	2.76484	0.218558	0.0762	0.364732	no	-
ENSG00000205277	MUC12	7:100969622-101018949	2.51022	2.93246	0.224298	0.56575	0.904493	no	-
ENSG00000272821	U62317.2	22:50508223-50532580	3.99907	5.09835	0.350366	0.3962	0.803092	no	-
ENSG00000197530	MIB2	1:1613757-1630610	7.90305	9.9624	0.334084	0.0975	0.419459	no	-
ENSG00000171055	FEZ2	2:36355777-36646087	39.7398	49.0596	0.303951	0.0825	0.381124	no	-
ENSG00000228056	CFL1P3	1:63774016-64181498	5.36113	8.05699	0.587704	0.2461	0.665596	no	-
ENSG00000118217	ATF6	1:161766319-161964070	8.57471	8.88884	0.0519073	0.4907	0.861785	no	-
ENSG00000184056	VPS33B	15:90966039-91022603	9.66653	11.1742	0.209102	0.63215	0.929606	no	-
ENSG00000226180	AC010536.1	16:87600525-87765992	1.46877	1.51503	0.0447379	0.9139	0.984161	no	-
ENSG00000238279	BX470102.1	1:153533602-153536244	1.05588	2.39236	1.17999	0.6074	0.920755	no	-
ENSG00000135698	MPHOSPH6	16:82147797-82170224	34.4552	31.3878	-0.134518	0.2818	0.703271	no	-
ENSG00000226287	TMEM191A	22:20701113-20704606	2.23074	3.90583	0.808107	0.0179	0.145345	no	-
ENSG00000147140	NONO	X:71283191-71301168	448.123	361.654	-0.309285	0.02535	0.182055	no	-
ENSG00000279384	AC080188.2	4:168356734-169010275	4.3998	3.30246	-0.413897	0.63475	0.930547	no	-
ENSG00000151239	TWF1	12:43793722-43806375	83.3409	80.9956	-0.0411811	0.71515	0.951974	no	-
ENSG00000213275	IFITM9P	11:69294150-69367726	1.37128	3.44966	1.33093	0.1733	0.571941	no	-
ENSG00000204531	POU5F1	6:31158546-31180731	2.28363	3.21873	0.495163	0.28525	0.707084	no	-
ENSG00000164619	BMPER	7:33904307-34156427	4.76762	5.60339	0.233031	0.3116	0.73213	no	-
ENSG00000087087	SRRT	7:100875102-100888664	64.6307	56.919	-0.183309	0.07965	0.374484	no	-
ENSG00000185716	MOSMO	16:22007479-22092231	10.6831	12.2737	0.20024	0.32455	0.741696	no	-
ENSG00000187601	MAGEH1	X:55452104-55453566	4.71013	4.53913	-0.0533511	0.69605	0.948515	no	-
ENSG00000254999	BRK1	3:10115674-10127190	89.7648	79.0954	-0.182556	0.008	0.0810157	no	-
ENSG00000182272	B4GALNT4	11:369498-382117	14.5811	13.7706	-0.0825081	0.7309	0.955621	no	-
ENSG00000099999	RNF215	22:30331987-30429054	13.1219	16.7119	0.348899	0.16985	0.568142	no	-
ENSG00000085563	ABCB1	7:87503632-87832296	1.00398	1.36215	0.440155	0.2899	0.711372	no	-
ENSG00000161091	MFSD12	19:3506272-3579088	53.3078	50.9095	-0.0664117	0.6156	0.92357	no	-
ENSG00000264529	AC006270.2	17:63009555-63432211	1.88138	1.7825	-0.0778892	0.96325	0.989653	no	-
ENSG00000258646	AL049780.1	14:75002920-75012851	1.14659	0.875459	-0.389238	0.81135	0.971716	no	-
ENSG00000112029	FBXO5	6:152970518-153002709	23.7293	19.3921	-0.2912	0.0015	0.0226647	yes	-
ENSG00000108518	PFN1	17:4945651-4957131	1077.7	1006.76	-0.0982358	0.29455	0.71365	no	-
ENSG00000105467	SYNGR4	19:48364394-48376376	0.873501	0.741793	-0.235793	0.7358	0.95726	no	-
ENSG00000215187	FAM166B	9:35490110-35563899	1.0692	1.61778	0.597484	0.565	0.904261	no	-
ENSG00000158220	ESYT3	3:138434585-138481686	1.22644	1.29143	0.0744928	0.8315	0.973108	no	-
ENSG00000134453	RBM17	10:6089033-6117457	94.3977	78.9725	-0.257401	0.0171	0.141526	no	-
ENSG00000004455	AK2	1:32986951-33080996	88.9393	90.6272	0.0271231	0.7699	0.962599	no	-
ENSG00000125462	C1orf61	1:156404249-156430701	1.36496	0.960098	-0.507605	0.14565	0.525413	no	-
ENSG00000215472	RPL17-C18orf32	18:49477249-49492523	2.06764	1.27197	-0.70092	0.50555	0.869814	no	-
ENSG00000105136	ZNF419	19:57487710-57518404	4.46669	6.445	0.528974	0.0481	0.274905	no	-
ENSG00000167632	TRAPPC9	8:139727724-140458579	14.1278	14.712	0.0584566	0.61985	0.925407	no	-
ENSG00000151466	SCLT1	4:128809699-129116640	8.89309	7.82622	-0.184369	0.41125	0.814129	no	-
ENSG00000129480	DTD2	14:31248627-31457506	15.0667	17.1597	0.187661	0.35285	0.770593	no	-
ENSG00000185950	IRS2	13:109752694-109808252	7.26962	6.46849	-0.168451	0.0192	0.152198	no	-
ENSG00000214046	SMIM7	19:16479056-16660442	35.1043	36.7735	0.0670187	0.6958	0.948321	no	-
ENSG00000172053	QARS	3:49095931-49105130	70.6986	64.4922	-0.132557	0.29095	0.71143	no	-
ENSG00000070371	CLTCL1	22:19179472-19291719	13.358	13.0569	-0.0328916	0.8219	0.972261	no	-
ENSG00000239213	NCK1-DT	3:136818646-136862054	2.55901	3.56666	0.478988	0.1679	0.564974	no	-
ENSG00000158079	PTPDC1	9:94030793-94109856	5.02806	4.71882	-0.0915757	0.3885	0.798315	no	-
ENSG00000177239	MAN1B1	9:137086984-137109183	26.0964	28.4793	0.126063	0.1289	0.489066	no	-
ENSG00000077063	CTTNBP2	7:117465783-117874139	4.9086	5.45208	0.151495	0.5938	0.915396	no	-
ENSG00000108691	CCL2	17:34255217-34257203	57.358	81.9813	0.5153	5e-05	0.00128757	yes	-
ENSG00000170619	COMMD5	8:144827463-144853736	21.1522	22.1718	0.0679182	0.5383	0.889242	no	-
ENSG00000226148	SLC25A39P1	1:202724494-202809470	2.23641	2.49517	0.157953	0.77065	0.962669	no	-
ENSG00000151632	AKR1C2	10:4987399-5018031	1040.62	1394.4	0.422201	5e-05	0.00128757	yes	-
ENSG00000260368	AC027373.1	8:100913246-100914388	1.6745	1.60794	-0.0585168	0.8216	0.972261	no	-
ENSG00000131368	MRPS25	3:14799330-15065317	43.3013	39.1076	-0.146961	0.50035	0.866658	no	-
ENSG00000013573	DDX11	12:31073859-31104799	48.48	42.4892	-0.190294	0.1113	0.449237	no	-
ENSG00000124226	RNF114	20:49936335-49953885	29.0483	29.0237	-0.00122229	0.989	0.995067	no	-
ENSG00000259224	SLC35G6	17:7459365-7484263	1.23487	1.41691	0.198389	0.7101	0.950695	no	-
ENSG00000184677	ZBTB40	1:22428837-22531157	8.56513	8.97435	0.0673323	0.49035	0.861338	no	-
ENSG00000204954	C12orf73	12:103841450-103965708	10.137	9.82487	-0.0451205	0.95275	0.988919	no	-
ENSG00000134107	BHLHE40	3:4896808-4985323	59.9457	46.0773	-0.3796	0.0004	0.00772819	yes	-
ENSG00000261158	AC109597.2	16:12659798-12803887	1.06445	1.20322	0.176792	0.8213	0.972261	no	-
ENSG00000170540	ARL6IP1	16:18781294-18801572	237.902	159.678	-0.575202	5e-05	0.00128757	yes	-
ENSG00000146918	NCAPG2	7:158631310-158704829	40.3497	29.5981	-0.447053	5e-05	0.00128757	yes	-
ENSG00000177688	SUMO4	6:149217925-149411613	1.37891	1.39568	0.0174399	0.9773	0.991542	no	-
ENSG00000173918	C1QTNF1	17:79019208-79049788	11.2168	17.8068	0.666767	5e-05	0.00128757	yes	-
ENSG00000270911	AC114878.2	1:97077742-98049863	1.44421	1.19984	-0.267439	0.59205	0.914977	no	-
ENSG00000218426	AL590867.2	6:153231319-153347488	18.6482	15.3692	-0.278994	0.12505	0.481656	no	-
ENSG00000066279	ASPM	1:197084126-197146694	31.4746	21.0701	-0.578991	5e-05	0.00128757	yes	-
ENSG00000189077	TMEM120A	7:75899199-75994656	22.9398	25.7575	0.16714	0.5052	0.869793	no	-
ENSG00000283050	GTF2IP12	4:119405522-119454638	1.71344	2.15629	0.331656	0.1926	0.598175	no	-
ENSG00000239306	RBM14	11:66616581-66677887	82.9291	86.9421	0.0681765	0.75155	0.959958	no	-
ENSG00000117697	NSL1	1:212726152-212791782	22.7031	23.9089	0.0746585	0.60465	0.920247	no	-
ENSG00000072163	LIMS2	2:127638380-127681786	1.42157	1.6784	0.239601	0.33065	0.748311	no	-
ENSG00000163064	EN1	2:118842170-118847678	2.33505	2.04342	-0.192468	0.55815	0.900816	no	-
ENSG00000189221	MAOA	X:43654906-43746824	1.99488	2.42152	0.279611	0.3243	0.741669	no	-
ENSG00000160785	SLC25A44	1:156193931-156212796	17.5203	16.7794	-0.0623363	0.71445	0.95192	no	-
ENSG00000213717	AC004692.1	7:42954134-43566001	2.18286	2.16642	-0.0109066	0.9594	0.989276	no	-
ENSG00000279355	AGPAT4-IT1	6:161129966-161274061	0.893617	0.956001	0.0973555	0.7974	0.969444	no	-
ENSG00000196236	XPNPEP3	22:40857076-40932815	11.9459	11.0931	-0.106853	0.47475	0.85365	no	-
ENSG00000115616	SLC9A2	2:102619706-102711318	1.60856	2.22074	0.465271	0.03395	0.220296	no	-
ENSG00000104723	TUSC3	8:15417214-15766649	44.9329	50.2985	0.162743	0.0858	0.390465	no	-
ENSG00000111667	USP5	12:6852127-6866632	69.4631	54.7518	-0.34334	0.0075	0.0767282	no	-
ENSG00000163362	INAVA	1:200891047-200915742	31.0169	33.3105	0.102923	0.3633	0.77879	no	-
ENSG00000137656	BUD13	11:116748169-116772987	7.39647	7.02053	-0.075257	0.4973	0.865547	no	-
ENSG00000105339	DENND3	8:141117277-141195808	23.7828	31.3532	0.398694	0.0434	0.258365	no	-
ENSG00000244159	RPS27AP13	8:53851794-53959303	18.1264	25.866	0.512965	0.52635	0.881455	no	-
ENSG00000104691	UBXN8	8:30732246-30767006	7.9912	9.77891	0.291262	0.04265	0.255758	no	-
ENSG00000204681	GABBR1	6:29550406-29633976	9.66844	9.98998	0.0471987	0.8074	0.970603	no	-
ENSG00000131797	CLUHP3	16:31700589-31711986	4.85491	4.30145	-0.174621	0.2514	0.672165	no	-
ENSG00000260037	AC104938.1	15:71818395-72155459	1.59244	1.32207	-0.26844	0.8218	0.972261	no	-
ENSG00000266835	GAPLINC	18:3466249-3478978	1.1356	0.916915	-0.308595	0.7203	0.952973	no	-
ENSG00000169991	IFFO2	1:18839598-18956676	17.3162	16.0528	-0.109297	0.37545	0.788349	no	-
ENSG00000155304	HSPA13	21:14371114-14383484	14.0844	15.1743	0.107532	0.14155	0.516933	no	-
ENSG00000179454	KLHL28	14:44924318-45074431	6.86601	6.71715	-0.0316227	0.893	0.980626	no	-
ENSG00000130475	FCHO1	19:17747717-17788568	6.48904	6.80209	0.067973	0.64045	0.932547	no	-
ENSG00000109390	NDUFC1	4:139266164-139476609	39.3026	40.6469	0.0485206	0.82805	0.973108	no	-
ENSG00000143450	OAZ3	1:151755540-151794402	1.37709	0.790306	-0.80114	0.21355	0.625407	no	-
ENSG00000145536	ADAMTS16	5:5140329-5320304	2.90524	2.63247	-0.14224	0.43175	0.828478	no	-
ENSG00000145349	CAMK2D	4:113451031-113761927	22.7937	31.1947	0.452666	0.0009	0.0149112	yes	-
ENSG00000130962	PRRG1	X:37349274-38688920	7.81102	9.19681	0.235623	0.3982	0.804353	no	-
ENSG00000130054	FAM155B	X:69505240-69532508	2.95276	2.95256	-9.77217e-05	0.98755	0.994446	no	-
ENSG00000251136	AF117829.1	8:89609408-89757727	7.01114	7.68201	0.131835	0.42505	0.825626	no	-
ENSG00000230224	PHBP9	10:100229666-100267680	2.70043	1.94867	-0.470699	0.38575	0.796692	no	-
ENSG00000237041	AC007679.2	2:205989584-206086564	1.0647	0.339978	-1.64693	0.3955	0.802508	no	-
ENSG00000123091	RNF11	1:51236272-51273447	20.316	21.6087	0.0889959	0.31625	0.734819	no	-
ENSG00000196873	CBWD3	9:68232002-68300015	6.44148	6.77698	0.0732503	0.49025	0.86133	no	-
ENSG00000091527	CDV3	3:133573729-133590261	91.1684	85.3685	-0.09483	0.25775	0.679567	no	-
ENSG00000150760	DOCK1	10:126905408-127452517	36.1174	39.1393	0.115924	0.4365	0.832277	no	-
ENSG00000198805	PNP	14:20468953-20477094	48.9041	45.7746	-0.0954081	0.20765	0.616656	no	-
ENSG00000233006	MIR3936HG	5:132184875-132395614	2.90116	3.69675	0.349628	0.49985	0.866658	no	-
ENSG00000264304	AC024267.3	17:28879334-28897733	2.5907	2.08871	-0.31073	0.7284	0.954503	no	-
ENSG00000111671	SPSB2	12:6867118-6923698	17.1363	25.2031	0.556546	0.2448	0.663973	no	-
ENSG00000157764	BRAF	7:140518419-140924928	14.0338	13.858	-0.0181866	0.91205	0.984148	no	-
ENSG00000115641	FHL2	2:105357711-105438513	29.2918	35.314	0.269743	0.0005	0.00931095	yes	-
ENSG00000226803	ZNF451-AS1	6:57086843-57222307	7.23078	7.69919	0.0905554	0.84375	0.97375	no	-
ENSG00000254615	AC027031.2	8:106270143-106272899	2.46964	3.8124	0.626399	0.0121	0.110438	no	-
ENSG00000132376	INPP5K	17:1494576-1516742	18.8929	17.056	-0.147565	0.3816	0.794176	no	-
ENSG00000248008	NRAV	12:120469849-120498493	8.14261	8.57017	0.0738325	0.76555	0.962531	no	-
ENSG00000109220	CHIC2	4:53377640-54298245	6.80277	7.77697	0.193086	0.47755	0.855102	no	-
ENSG00000239207	GAPDHP39	3:138652698-138834938	1.2326	1.10773	-0.154098	0.81795	0.97217	no	-
ENSG00000170264	FAM161A	2:61824847-61854143	7.76345	6.47446	-0.261938	0.0519	0.289107	no	-
ENSG00000165102	HGSNAT	8:43140463-43202855	23.0458	24.108	0.0650081	0.5665	0.904493	no	-
ENSG00000093009	CDC45	22:19479458-19520612	22.8289	17.2474	-0.404482	0.00365	0.0452821	yes	-
ENSG00000186792	HYAL3	3:50279086-50299421	4.05059	3.8833	-0.0608489	0.8708	0.97774	no	-
ENSG00000141279	NPEPPS	17:47522941-47649420	88.4239	95.4408	0.11017	0.32275	0.741079	no	-
ENSG00000167695	FAM57A	17:732411-742968	26.2523	26.6634	0.0224169	0.86865	0.97774	no	-
ENSG00000280018	CU634019.6	21:6986449-6997765	3.68819	3.00654	-0.294809	0.2857	0.707598	no	-
ENSG00000143190	POU2F1	1:167220875-167427345	10.3952	9.26416	-0.166185	0.4801	0.855843	no	-
ENSG00000225345	SNX18P3	9:38433695-38624990	13.1084	14.1648	0.111819	0.5702	0.906621	no	-
ENSG00000145604	SKP2	5:36151988-36184319	17.4345	15.382	-0.180702	0.07665	0.366594	no	-
ENSG00000197557	TTC30A	2:177603088-177618742	2.10729	1.8878	-0.158683	0.1208	0.471738	no	-
ENSG00000167081	PBX3	9:125747344-125967377	24.969	19.4191	-0.362662	0.02995	0.202657	no	-
ENSG00000183578	TNFAIP8L3	15:51037487-51338610	0.937652	1.39116	0.569164	0.0193	0.152857	no	-
ENSG00000146006	LRRTM2	5:138610966-138935034	2.18386	2.05693	-0.0863877	0.81635	0.97217	no	-
ENSG00000198818	SFT2D1	6:166319727-166342576	24.722	28.5105	0.205698	0.04275	0.256102	no	-
ENSG00000143401	ANP32E	1:150218416-150236156	75.3605	41.5217	-0.859943	5e-05	0.00128757	yes	-
ENSG00000120658	ENOX1	13:43213517-43786908	1.42608	1.354	-0.0748272	0.81075	0.971645	no	-
ENSG00000119673	ACOT2	14:73567619-73575658	19.6408	17.2418	-0.187943	0.0339	0.22021	no	-
ENSG00000239835	AC092910.1	3:119821322-120094417	2.14645	1.9386	-0.146937	0.8219	0.972261	no	-
ENSG00000233343	ATP6V1G1P4	10:35098005-35212958	2.31466	7.26423	1.65001	0.1088	0.443717	no	-
ENSG00000188343	FAM92A	8:93213301-93741017	34.4046	28.7131	-0.260892	0.122	0.474881	no	-
ENSG00000087077	TRIP6	7:100867386-100873454	34.91	40.5338	0.215485	0.0041	0.0493368	yes	-
ENSG00000163026	WDCP	2:24010080-24063681	9.52419	10.1394	0.090304	0.6534	0.934327	no	-
ENSG00000240344	PPIL3	2:200870906-200889303	15.9989	12.2192	-0.388823	0.0021	0.0294818	yes	-
ENSG00000083844	ZNF264	19:57191499-57222846	10.9262	14.0536	0.363148	0.1979	0.603816	no	-
ENSG00000172037	LAMB2	3:49121113-49133118	41.048	48.6987	0.246571	0.24425	0.663323	no	-
ENSG00000136052	SLC41A2	12:104802552-104958744	24.4998	28.0813	0.19684	0.26125	0.682704	no	-
ENSG00000215305	VPS16	20:2835313-3039076	19.8603	23.3886	0.235918	0.1769	0.574942	no	-
ENSG00000144583	2020-03-04	2:216257864-216372483	7.43194	7.85119	0.0791725	0.31415	0.733551	no	-
ENSG00000121318	TAS2R10	12:10824959-11176016	1.38062	1.27596	-0.113733	0.84845	0.974692	no	-
ENSG00000174628	IQCK	16:19555239-19886167	15.0698	12.5642	-0.262341	0.5288	0.883187	no	-
ENSG00000005194	CIAPIN1	16:57428186-57447420	38.947	38.6097	-0.0125489	0.8957	0.981141	no	-
ENSG00000258515	AL355075.2	14:20446400-20455089	2.14735	0.892157	-1.26719	0.1953	0.601379	no	-
ENSG00000154127	UBASH3B	11:122655721-122872643	45.9342	53.6575	0.224211	0.11055	0.447111	no	-
ENSG00000155906	RMND1	6:151404761-151452158	8.25709	9.15063	0.148238	0.2197	0.632537	no	-
ENSG00000263766	AC025682.1	17:47522941-47649420	17.9973	20.932	0.21793	0.6794	0.942776	no	-
ENSG00000249115	HAUS5	19:35612734-35625355	13.3363	12.389	-0.106299	0.52305	0.880839	no	-
ENSG00000169710	FASN	17:82078337-82098294	117.077	117.539	0.00568185	0.9703	0.990736	no	-
ENSG00000182405	PGBD4	15:34102082-34108686	1.04922	1.04086	-0.0115412	0.9216	0.985598	no	-
ENSG00000147119	CHST7	X:46573783-46598408	7.55887	9.84848	0.381731	0.0001	0.00240668	yes	-
ENSG00000259910	AC120498.1	16:1153105-1225257	1.36961	0.517391	-1.40444	0.26245	0.684055	no	-
ENSG00000138175	ARL3	10:102673730-102714397	9.96168	8.48089	-0.232173	0.00465	0.0541829	no	-
ENSG00000119917	IFIT3	10:89213568-89414557	1.77803	2.57866	0.536342	0.0877	0.395814	no	-
ENSG00000079482	OPHN1	X:68042343-68433913	2.99809	3.71508	0.30935	0.3633	0.77879	no	-
ENSG00000119950	MXI1	10:110207604-110287365	6.21155	8.9073	0.520035	0.0004	0.00772819	yes	-
ENSG00000143633	C1orf131	1:231223762-231241187	14.7179	11.5812	-0.345787	0.00425	0.0507354	no	-
ENSG00000240436	AC114982.1	5:62306161-62628582	2.69937	1.97745	-0.448982	0.82885	0.973108	no	-
ENSG00000065882	TBC1D1	4:37891083-38139175	26.78	22.5956	-0.245114	0.02015	0.157104	no	-
ENSG00000198131	ZNF544	19:58228593-58326933	15.4826	13.8472	-0.161053	0.6168	0.924034	no	-
ENSG00000134198	TSPAN2	1:115048010-115089503	1.58702	0.948577	-0.742484	0.03445	0.22242	no	-
ENSG00000125398	SOX9	17:72021850-72237203	8.61314	11.9263	0.469535	5e-05	0.00128757	yes	-
ENSG00000168852	TPTE2P5	13:40789411-40921774	0.564285	1.23985	1.13567	0.1463	0.526809	no	-
ENSG00000260403	AC120498.3	16:1153105-1225257	0.844519	1.02307	0.276703	0.80625	0.970372	no	-
ENSG00000094804	CDC6	17:40287878-40304657	47.9576	45.5621	-0.0739252	0.43095	0.828089	no	-
ENSG00000168615	ADAM9	8:38996868-39105261	115.885	114.387	-0.0187707	0.7705	0.962669	no	-
ENSG00000089154	GCN1	12:120127201-120194715	68.7884	64.5913	-0.0908254	0.6841	0.943851	no	-
ENSG00000255966	AC006064.3	12:6532289-6533498	1.06465	1.16765	0.133229	0.8416	0.973603	no	-
ENSG00000197601	FAR1	11:13668667-13732346	53.9038	51.4959	-0.0659294	0.5886	0.913867	no	-
ENSG00000139291	TMEM19	12:71609471-71705046	29.4652	26.1973	-0.169594	0.5576	0.900815	no	-
ENSG00000075624	ACTB	7:5527147-5563784	3716.78	3266.81	-0.186171	0.0653	0.333645	no	-
ENSG00000168026	TTC21A	3:39052012-39138903	2.05267	2.63966	0.36285	0.5098	0.872795	no	-
ENSG00000182871	COL18A1	21:45405136-45573365	40.5316	47.6398	0.23312	0.0037	0.0456823	yes	-
ENSG00000113648	H2AFY	5:135027733-135401296	151.879	137.14	-0.147273	0.10695	0.439053	no	-
ENSG00000215386	MIR99AHG	21:15928295-16645065	2.09561	2.59669	0.309304	0.43785	0.833125	no	-
ENSG00000241973	PI4KA	22:20707690-20891214	18.2295	17.5412	-0.0555275	0.7743	0.963191	no	-
ENSG00000117475	BLZF1	1:169367969-169460669	13.3935	17.1302	0.355009	0.0007	0.0120403	yes	-
ENSG00000166592	RRAD	16:66921678-66925536	0.71723	1.41888	0.984245	0.026	0.184664	no	-
ENSG00000162390	ACOT11	1:54542256-54639192	1.11872	1.24658	0.156126	0.63725	0.932082	no	-
ENSG00000274523	RCC1L	7:75027121-75074228	38.3804	34.9414	-0.135432	0.04455	0.26218	no	-
ENSG00000164543	STK17A	7:43582757-43729717	35.1194	45.2667	0.366182	5e-05	0.00128757	yes	-
ENSG00000166246	C16orf71	16:4696509-4767624	1.57673	1.57654	-0.000173859	0.9998	0.999905	no	-
ENSG00000165272	AQP3	9:33441155-33447596	1.66328	3.17393	0.932239	0.00065	0.0114872	yes	-
ENSG00000113328	CCNG1	5:163437568-163446151	49.9017	53.2299	0.0931479	0.30935	0.730293	no	-
ENSG00000213409	C1QBPP2	11:66744450-66846546	2.40644	2.56935	0.094503	0.8393	0.973323	no	-
ENSG00000198924	DCLRE1A	10:113834724-113854383	11.8974	11.875	-0.00271881	0.97955	0.992169	no	-
ENSG00000181830	SLC35C1	11:45804071-45813015	10.6198	11.3724	0.0987802	0.3468	0.764793	no	-
ENSG00000244691	RPL10AP1	14:103385391-103503831	2.18637	1.60643	-0.444679	0.6454	0.933055	no	-
ENSG00000178404	CEP295NL	17:78852976-78925387	4.65381	4.34246	-0.0998998	0.83285	0.973108	no	-
ENSG00000144597	EAF1	3:15381274-15521751	8.02592	9.01122	0.167056	0.18315	0.583813	no	-
ENSG00000214535	RPS15AP1	20:21125982-21246622	2.0656	2.43986	0.240237	0.8337	0.973108	no	-
ENSG00000167601	AXL	19:41219222-41261766	158.665	99.8822	-0.667684	5e-05	0.00128757	yes	-
ENSG00000198718	TOGARAM1	14:44924318-45074431	10.5346	10.9065	0.0500527	0.8194	0.97217	no	-
ENSG00000137074	APTX	9:32972605-33025168	30.7398	32.233	0.0684307	0.5739	0.908422	no	-
ENSG00000047644	WWC3	X:10015561-10144478	14.8583	14.1244	-0.0730795	0.66695	0.939174	no	-
ENSG00000020577	SAMD4A	14:54567096-54793315	12.2655	12.301	0.00416956	0.97855	0.991922	no	-
ENSG00000115183	TANC1	2:158968639-159232659	7.84165	9.48861	0.27504	0.0022	0.0303887	yes	-
ENSG00000213073	AL353625.1	6:159969098-160113507	1.06572	1.51084	0.503522	0.53075	0.884142	no	-
ENSG00000108256	NUFIP2	17:29255838-29294148	30.8788	30.0348	-0.0399816	0.56565	0.904493	no	-
ENSG00000137285	TUBB2B	6:3224276-3457022	5.63729	3.34911	-0.751224	0.00195	0.0280532	yes	-
ENSG00000174227	PIGG	4:499209-540200	14.9589	20.9869	0.488485	0.0004	0.00772819	yes	-
ENSG00000176894	PXMP2	12:132687586-132722734	13.2653	11.0604	-0.262254	0.31735	0.736046	no	-
ENSG00000285589	AC010422.8	19:12643274-12681880	1.24292	1.25652	0.0157002	0.95805	0.989276	no	-
ENSG00000114107	CEP70	3:138494343-138594538	11.8589	10.6744	-0.151815	0.3045	0.724036	no	-
ENSG00000101452	DHX35	20:38962298-39039723	6.78697	6.60428	-0.0393663	0.8411	0.973399	no	-
ENSG00000100129	EIF3L	22:37830854-37895563	156.218	166.622	0.0930182	0.63285	0.929879	no	-
ENSG00000130177	CDC16	13:114234886-114272723	35.3315	39.1272	0.147217	0.1282	0.48723	no	-
ENSG00000111371	SLC38A1	12:46183062-46270017	90.9791	81.5666	-0.157557	0.55045	0.897063	no	-
ENSG00000204194	RPL12P1	6:33391822-33409896	2.50101	1.69598	-0.560392	0.5161	0.87667	no	-
ENSG00000156313	RPGR	X:37349274-38688920	6.63769	8.10062	0.287351	0.3164	0.734978	no	-
ENSG00000143157	POGK	1:166839446-166856344	22.4813	20.2233	-0.152707	0.123	0.477113	no	-
ENSG00000281468	AC006504.8	19:27684579-27984984	5.04263	4.41534	-0.191652	0.61725	0.924034	no	-
ENSG00000169689	CENPX	17:82018701-82031151	114.431	99.6942	-0.198896	0.0246	0.17859	no	-
ENSG00000223427	AC016716.1	2:79157002-80648861	2.3641	1.378	-0.778715	0.05815	0.310489	no	-
ENSG00000247627	MTND4P12	5:134904905-135011696	1.59266	2.22538	0.482613	0.23015	0.645609	no	-
ENSG00000135968	GCC2	2:108448560-108534196	16.0401	20.7152	0.369007	0.0188	0.150017	no	-
ENSG00000114904	NEK4	3:52495337-52770946	15.31	14.623	-0.066235	0.80865	0.97094	no	-
ENSG00000020633	RUNX3	1:24899510-24965121	3.21654	1.90824	-0.753267	0.0001	0.00240668	yes	-
ENSG00000165914	TTC7B	14:90524563-90816479	17.5526	19.8416	0.176844	0.32615	0.743259	no	-
ENSG00000196531	NACA	12:56712427-56787790	776.107	599.92	-0.371485	5e-05	0.00128757	yes	-
ENSG00000014123	UFL1	6:96358373-96555276	7.47588	8.08149	0.112378	0.17135	0.569076	no	-
ENSG00000166272	WBP1L	10:102743947-102837472	13.5505	12.677	-0.0961327	0.1908	0.596233	no	-
ENSG00000262769	AC025627.1	17:19495384-19597922	1.1069	1.06311	-0.058234	0.94825	0.988647	no	-
ENSG00000263050	AC090617.5	17:2043474-2044968	1.36324	1.05656	-0.367665	0.6685	0.939797	no	-
ENSG00000186162	CIDECP1	3:10014237-10026365	7.13495	7.93933	0.154114	0.3626	0.778122	no	-
ENSG00000130255	RPL36	19:5674946-5720572	538.769	490.643	-0.134993	0.10885	0.44382	no	-
ENSG00000175482	POLD4	11:67317870-67425607	51.2348	62.9748	0.297651	0.1517	0.536395	no	-
ENSG00000092531	SNAP23	15:42491232-42548802	24.051	24.8276	0.0458479	0.832	0.973108	no	-
ENSG00000109756	RAPGEF2	4:159103012-159360174	16.5449	16.3504	-0.0170606	0.9187	0.985214	no	-
ENSG00000063015	SEZ6	17:28905249-29057216	1.65942	2.34869	0.501177	0.4747	0.85365	no	-
ENSG00000121022	COPS5	8:66964098-67343781	55.4497	58.9653	0.0886865	0.4964	0.864886	no	-
ENSG00000120875	DUSP4	8:29333063-29350684	48.7677	54.5194	0.160844	0.0134	0.118814	no	-
ENSG00000243508	AC108688.1	3:125225560-125375354	2.91989	2.50873	-0.218957	0.69595	0.948454	no	-
ENSG00000280023	AD000813.1	19:36054880-36105108	1.46781	0.811821	-0.854432	0.43205	0.828613	no	-
ENSG00000282936	AC004706.3	17:6578146-6640711	1.77401	1.5837	-0.163715	0.54255	0.891523	no	-
ENSG00000167721	TSR1	17:2054153-2381058	44.235	41.2171	-0.101945	0.47385	0.853138	no	-
ENSG00000081760	AACS	12:125065433-125143333	13.0385	15.1239	0.214052	0.02155	0.164672	no	-
ENSG00000204227	RING1	6:33208499-33212722	11.7781	11.4237	-0.0440768	0.6468	0.933055	no	-
ENSG00000259529	AL136295.5	14:24143361-24166565	2.41849	2.67122	0.143392	0.6458	0.933055	no	-
ENSG00000172340	SUCLG2	3:67360459-67654614	35.6676	31.1709	-0.194414	0.0092	0.0904742	no	-
ENSG00000212443	SNORA53	12:98593590-98606379	71.1428	99.6465	0.486101	0.6439	0.933055	no	-
ENSG00000285781	AL117340.1	10:31187882-31529814	5.04881	4.98632	-0.0179679	0.96195	0.989276	no	-
ENSG00000156858	PRR14	16:30650716-30656440	22.9279	20.5924	-0.154992	0.2917	0.711842	no	-
ENSG00000130066	SAT1	X:23783172-23786226	157.745	148.988	-0.0823981	0.27475	0.69501	no	-
ENSG00000101310	SEC23B	20:18507481-18561415	43.6075	57.708	0.404195	5e-05	0.00128757	yes	-
ENSG00000103978	TMEM87A	15:42208412-42412318	16.081	15.921	-0.0144262	0.9384	0.987484	no	-
ENSG00000175556	LONRF3	X:118974613-119018355	5.30422	6.50575	0.294575	0.0059	0.0646132	no	-
ENSG00000126803	HSPA2	14:64388030-64546173	40.5696	45.6398	0.169893	0.2172	0.630678	no	-
ENSG00000040199	PHLPP2	16:71623707-71724701	8.70517	10.9528	0.331355	0.0589	0.31255	no	-
ENSG00000225693	LAGE3P1	9:32972605-33025168	4.52679	5.77849	0.352204	0.51275	0.874275	no	-
ENSG00000114942	EEF1B2	2:206159584-206162928	416.27	386.746	-0.106133	0.09185	0.406503	no	-
ENSG00000234975	FTH1P2	1:228687414-228687826	1.23782	1.09767	-0.173357	0.8454	0.97375	no	-
ENSG00000105640	RPL18A	19:17859909-17864153	846.367	770.413	-0.135651	0.0306	0.205819	no	-
ENSG00000109475	RPL34	4:108620565-108630412	750.581	683.617	-0.134819	0.0424	0.254767	no	-
ENSG00000226410	AC104058.1	2:186162948-186163245	1.25912	3.26776	1.37589	0.26175	0.683119	no	-
ENSG00000255073	ZFP91-CNTF	11:58579062-58625733	1.64105	2.75732	0.748648	0.1966	0.602296	no	-
ENSG00000168118	RAB4A	1:229271061-229305894	32.3074	27.6988	-0.222041	0.0852	0.388617	no	-
ENSG00000106809	OGN	9:92325952-92670131	5.40731	4.85295	-0.156049	0.70295	0.949	no	-
ENSG00000175567	UCP2	11:73974671-73982843	27.4078	35.775	0.384365	0.0322	0.213257	no	-
ENSG00000263460	BOD1P1	18:3411607-3459978	2.16549	3.43043	0.663696	0.5966	0.916187	no	-
ENSG00000188092	GPR89B	1:147928392-147993521	1.65657	1.12766	-0.554867	0.0197	0.1548	no	-
ENSG00000122705	CLTA	9:36190855-36304924	160.057	157.621	-0.022126	0.77665	0.963358	no	-
ENSG00000112655	PTK7	6:43076306-43161719	3.35349	1.84887	-0.85902	0.00145	0.0220758	yes	-
ENSG00000174903	RAB1B	11:66268589-66289145	63.451	62.5583	-0.0204416	0.812	0.971716	no	-
ENSG00000262877	AC110285.2	17:81388125-81390256	1.4439	1.13498	-0.347304	0.24415	0.663308	no	-
ENSG00000205436	EXOC3L4	14:103100143-103110559	1.72109	1.14925	-0.58263	0.16135	0.553631	no	-
ENSG00000135297	MTO1	6:73461577-73509236	10.3653	8.7321	-0.247361	0.1741	0.571957	no	-
ENSG00000266302	AC098850.3	17:16689536-16816540	3.86548	3.59754	-0.103637	0.34575	0.763598	no	-
ENSG00000137601	NEK1	4:169392856-169612629	4.1482	4.65591	0.166578	0.36535	0.780443	no	-
ENSG00000253789	NARSP2	8:62110523-62119898	1.11801	1.04328	-0.0998067	0.84065	0.973399	no	-
ENSG00000184208	C22orf46	22:41673932-41698136	3.46225	2.43896	-0.505444	0.00375	0.0461102	yes	-
ENSG00000212128	TAS2R13	12:10824959-11176016	3.27514	3.24515	-0.0132714	0.96375	0.989841	no	-
ENSG00000101150	TPD52L2	20:63865227-63891545	54.2757	65.1663	0.26382	0.0002	0.00438589	yes	-
ENSG00000278921	EPB41L4A-DT	5:112419582-112420978	1.08248	2.07416	0.938187	0.0079	0.0802736	no	-
ENSG00000277476	AC005332.5	17:68125776-68152468	3.69272	3.1988	-0.207153	0.36475	0.779951	no	-
ENSG00000071051	NCK2	2:105744911-105962384	8.57325	8.64468	0.0119703	0.91385	0.984161	no	-
ENSG00000101955	SRPX	X:37349274-38688920	4.14011	5.72199	0.466848	0.06535	0.333805	no	-
ENSG00000176953	NFATC2IP	16:28950806-28967097	25.6169	22.3367	-0.19768	0.11105	0.44863	no	-
ENSG00000183726	TMEM50A	1:25338316-25430192	35.7556	44.775	0.324524	0.0041	0.0493369	yes	-
ENSG00000203506	RBMS3-AS2	3:28241583-30010391	1.87845	1.68336	-0.158199	0.81275	0.971716	no	-
ENSG00000141873	SLC39A3	19:2714566-2740048	18.3341	17.6047	-0.0585688	0.68985	0.946362	no	-
ENSG00000167065	DUSP18	22:30635780-30669016	3.94147	3.06861	-0.361148	0.06395	0.328891	no	-
ENSG00000113532	ST8SIA4	5:100806932-100903282	4.73773	3.45538	-0.455352	0.07125	0.352414	no	-
ENSG00000205937	RNPS1	16:2253115-2273418	120.694	107.171	-0.171439	0.04425	0.261011	no	-
ENSG00000184992	BRI3BP	12:124993644-125031231	11.6932	11.6035	-0.0111098	0.8896	0.979767	no	-
ENSG00000105409	ATP1A3	19:41956680-41997497	2.38742	0.606243	-1.97748	0.00645	0.0685945	no	-
ENSG00000021762	OSBPL5	11:3087106-3166739	10.1582	10.9901	0.11356	0.61775	0.924034	no	-
ENSG00000196199	MPHOSPH8	13:19633658-19673441	9.00319	8.10649	-0.151359	0.28215	0.703463	no	-
ENSG00000279088	AC022400.8	10:73742994-73744230	1.80343	1.50368	-0.262246	0.31135	0.731829	no	-
ENSG00000104164	BLOC1S6	15:45587122-45691281	16.8994	15.8509	-0.0924073	0.5851	0.912371	no	-
ENSG00000143320	CRABP2	1:156687694-156705816	1.54961	1.94483	0.327739	0.3243	0.741669	no	-
ENSG00000143951	WDPCP	2:63119558-63827843	7.1686	7.92567	0.144842	0.6978	0.948723	no	-
ENSG00000204152	TIMM23B	10:49818278-50011654	16.5485	16.8074	0.0223961	0.92935	0.986221	no	-
ENSG00000139684	ESD	13:46771255-46797161	58.5176	58.0359	-0.011925	0.8727	0.97774	no	-
ENSG00000270069	MIR222HG	X:45745210-45770274	22.6135	24.2916	0.103273	0.21835	0.632109	no	-
ENSG00000266820	KPNA2P3	17:64749662-64837154	2.26773	2.26204	-0.00362444	0.9785	0.991922	no	-
ENSG00000139579	NABP2	12:56222014-56229854	39.3201	34.8368	-0.174655	0.0472	0.270533	no	-
ENSG00000148803	FUOM	10:133355157-133358025	4.69783	6.68197	0.508279	0.0233	0.172842	no	-
ENSG00000184203	PPP1R2	3:195514427-195543386	10.7653	18.4063	0.773811	0.0679	0.341508	no	-
ENSG00000117479	SLC19A2	1:169463908-169485944	5.32033	4.91014	-0.115752	0.23205	0.647713	no	-
ENSG00000188895	MSL1	17:40122297-40136916	45.8842	48.5168	0.0804869	0.4112	0.814129	no	-
ENSG00000184363	PKP3	11:392613-404908	18.6835	24.9981	0.420054	0.0209	0.161415	no	-
ENSG00000159322	ADPGK	15:72751368-72798199	43.1138	52.2348	0.276862	0.0342	0.221361	no	-
ENSG00000249592	AC139887.2	4:705747-781849	6.26845	4.56602	-0.457172	0.35685	0.774185	no	-
ENSG00000099785	2020-03-02	19:8413269-8439017	8.04509	9.36875	0.219748	0.0631	0.326475	no	-
ENSG00000091129	NRCAM	7:108147622-108456717	50.9121	68.8144	0.434702	5e-05	0.00128757	yes	-
ENSG00000196793	ZNF239	10:43556343-43574618	4.1214	3.75509	-0.134287	0.5976	0.916483	no	-
ENSG00000129518	EAPP	14:34515937-34539711	22.429	20.0639	-0.160763	0.09395	0.411473	no	-
ENSG00000267344	AC003070.1	17:45393901-45434421	0.321483	1.43134	2.15455	0.14675	0.527691	no	-
ENSG00000145982	FARS2	6:5261043-5829192	13.1083	13.8025	0.074449	0.52495	0.881271	no	-
ENSG00000140400	MAN2C1	15:75346743-75455842	50.7239	59.5915	0.232441	0.27345	0.694157	no	-
ENSG00000279735	AC124312.4	15:24101826-25439056	3.0096	1.74898	-0.783058	0.6562	0.935146	no	-
ENSG00000228672	PROB1	5:139390591-139395713	1.43022	1.73367	0.277592	0.02085	0.161167	no	-
ENSG00000249180	AC020900.1	5:95962000-96808100	2.04209	1.58901	-0.361918	0.70135	0.948783	no	-
ENSG00000232815	DUX4L50	9:63817747-63818462	1.53953	1.71237	0.153504	0.6881	0.94596	no	-
ENSG00000138356	AOX1	2:200586013-200677064	2.47798	2.79868	0.175582	0.60745	0.920755	no	-
ENSG00000141753	IGFBP4	17:40443449-40457725	704.679	630.737	-0.159928	0.05335	0.294094	no	-
ENSG00000151414	NEK7	1:198156993-198322420	17.4506	18.2488	0.064525	0.6317	0.929544	no	-
ENSG00000065970	FOXJ2	12:8032715-8055517	9.47682	8.65042	-0.131633	0.1084	0.442486	no	-
ENSG00000267112	AC098848.1	18:54717859-54898083	1.76215	3.00874	0.771823	0.3358	0.754284	no	-
ENSG00000135185	TMEM243	7:87151422-87220587	18.6268	19.6135	0.0744672	0.71345	0.951787	no	-
ENSG00000185414	MRPL30	2:98997260-99490035	27.5652	24.1184	-0.192714	0.4262	0.826111	no	-
ENSG00000271741	AC114490.2	1:34974355-35031945	3.38956	3.63696	0.101635	0.58475	0.912299	no	-
ENSG00000163291	PAQR3	4:78776341-78939438	12.096	12.2593	0.0193466	0.90055	0.981928	no	-
ENSG00000230065	AC010974.1	2:132416804-132671579	1.45351	0.690156	-1.07455	0.5175	0.877559	no	-
ENSG00000168000	BSCL2	11:62690274-62727472	18.3368	25.1548	0.456092	0.12385	0.479082	no	-
ENSG00000166920	C15orf48	15:45430528-45586304	9.78066	18.8585	0.947211	5e-05	0.00128757	yes	-
ENSG00000173950	XXYLT1	3:195068283-195271159	9.21312	12.7029	0.463396	0.00385	0.0471148	yes	-
ENSG00000114279	FGF12	3:192139394-192767764	5.41583	4.59937	-0.235746	0.28985	0.711346	no	-
ENSG00000157851	DPYSL5	2:26847746-27027196	9.74572	9.29667	-0.0680547	0.76405	0.962188	no	-
ENSG00000163428	LRRC58	3:120324508-120349354	19.9054	17.1597	-0.214136	0.0007	0.0120403	yes	-
ENSG00000153944	MSI2	17:57255850-57684689	45.5058	36.1403	-0.332442	0.10865	0.443306	no	-
ENSG00000170222	ADPRM	17:10672473-10880895	4.7348	4.96714	0.0691119	0.82335	0.972261	no	-
ENSG00000130304	SLC27A1	19:17468768-17521288	3.5114	3.54013	0.011756	0.9678	0.990295	no	-
ENSG00000218336	TENM3	4:181874437-182803024	15.0961	11.0685	-0.447716	0.1027	0.430228	no	-
ENSG00000178449	COX14	12:50112081-50167533	73.0131	71.3708	-0.0328214	0.8005	0.969867	no	-
ENSG00000134871	COL4A2	13:110148962-110513209	119.484	102.529	-0.220785	0.32985	0.747552	no	-
ENSG00000241468	ATP5MF	7:99408640-99466331	612.087	517.352	-0.242591	0.0523	0.290527	no	-
ENSG00000144451	SPAG16	2:213284378-214684246	10.864	11.2545	0.0509466	0.7826	0.964785	no	-
ENSG00000033867	SLC4A7	3:27372720-27484420	65.0631	65.8706	0.0177951	0.8634	0.97774	no	-
ENSG00000141933	TPGS1	19:489175-519654	8.64369	9.80054	0.181214	0.1248	0.481194	no	-
ENSG00000267481	AC011477.2	19:19757365-19836073	1.06348	1.61902	0.606328	0.1364	0.504876	no	-
ENSG00000248905	FMN1	15:32765544-33194733	2.58691	2.81671	0.122781	0.69955	0.948783	no	-
ENSG00000023572	GLRX2	1:193012249-193106114	29.033	30.1748	0.0556506	0.82525	0.972843	no	-
ENSG00000151500	THYN1	11:134248278-134253370	13.4322	14.624	0.122642	0.2841	0.706078	no	-
ENSG00000119685	TTLL5	14:75574887-76084585	25.244	26.0281	0.0441295	0.81135	0.971716	no	-
ENSG00000100908	EMC9	14:24136162-24141591	39.1161	34.2406	-0.192055	0.208	0.617085	no	-
ENSG00000147364	FBXO25	8:406427-477967	8.37184	8.76964	0.0669729	0.70225	0.948783	no	-
ENSG00000150459	SAP18	13:21140513-21149084	81.9903	76.0147	-0.109175	0.43455	0.831109	no	-
ENSG00000213722	DDAH2	6:31727037-31765588	15.4336	14.0796	-0.132468	0.61875	0.92468	no	-
ENSG00000257285	AL132780.1	14:22929608-22982551	4.00139	2.65189	-0.59348	0.5534	0.898378	no	-
ENSG00000105486	LIG1	19:48115444-48170603	57.096	40.0877	-0.51023	0.00205	0.0290742	yes	-
ENSG00000248098	BCKDHA	19:41262495-41425002	27.5682	23.6419	-0.221659	0.57745	0.909488	no	-
ENSG00000148926	ADM	11:10305072-10307397	23.4818	22.5821	-0.0563633	0.5141	0.875417	no	-
ENSG00000114125	RNF7	3:141738248-141818490	45.5447	45.9774	0.0136417	0.89445	0.981038	no	-
ENSG00000119471	HSDL2	9:112380079-112669397	33.4066	35.3496	0.0815607	0.48905	0.861326	no	-
ENSG00000182606	TRAK1	3:42013801-42225890	13.1383	14.25	0.117183	0.20245	0.608885	no	-
ENSG00000167565	SERTAD3	19:40440843-40444335	39.5107	37.0758	-0.0917656	0.30765	0.727782	no	-
ENSG00000154874	CCDC144B	17:18511220-18625617	6.53504	9.3173	0.511716	0.00195	0.0280532	yes	-
ENSG00000124596	OARD1	6:41026894-41099976	14.6099	9.89766	-0.561787	0.01835	0.147668	no	-
ENSG00000260318	COX6CP1	16:11851648-11916082	142.506	108.622	-0.391706	0.7993	0.969867	no	-
ENSG00000242290	ZBTB20-AS5	3:114314500-115147271	1.55116	0.961858	-0.689452	0.775	0.963191	no	-
ENSG00000146733	PSPH	7:56011050-56051604	49.4357	47.0021	-0.072828	0.4532	0.843545	no	-
ENSG00000184612	RPL7P26	6:17393504-17557790	2.38691	2.65316	0.152568	0.7592	0.961248	no	-
ENSG00000131848	ZSCAN5A	19:56219669-56393545	6.79699	7.4274	0.127961	0.5913	0.914977	no	-
ENSG00000148396	SEC16A	9:136440095-136486067	37.0592	38.1508	0.0418816	0.54335	0.892106	no	-
ENSG00000119280	C1orf198	1:230837118-230869589	13.9104	14.4987	0.0597596	0.61725	0.924034	no	-
ENSG00000101161	PRPF6	20:63981131-64033100	34.088	29.7814	-0.194852	0.0033	0.0420097	yes	-
ENSG00000271543	AC021443.1	11:47778086-47848555	32.5488	29.2974	-0.151832	0.8742	0.97774	no	-
ENSG00000144642	RBMS3	3:28241583-30010391	12.4723	8.98926	-0.472453	0.3414	0.759575	no	-
ENSG00000284292	AC004922.1	7:99325878-99408597	1.72657	2.24287	0.377437	0.5832	0.911774	no	-
ENSG00000163444	TMEM183A	1:203007373-203024848	29.8497	29.6165	-0.0113153	0.92655	0.985892	no	-
ENSG00000137414	FAM8A1	6:17600301-17611715	4.30256	4.88636	0.183565	0.04305	0.256875	no	-
ENSG00000196466	ZNF799	19:12379188-12640098	0.869568	1.17326	0.432152	0.34785	0.765462	no	-
ENSG00000100319	ZMAT5	22:29720002-29767011	10.8868	13.352	0.294476	0.0162	0.136331	no	-
ENSG00000267801	AC087289.6	17:75874163-75879546	4.14119	7.02001	0.761428	5e-05	0.00128757	yes	-
ENSG00000104866	PPP1R37	19:45071499-45305284	17.651	15.7921	-0.160547	0.3223	0.741043	no	-
ENSG00000281691	RBM5-AS1	3:49940006-50189075	3.59939	3.57245	-0.0108386	0.9748	0.991156	no	-
ENSG00000273184	AC010655.4	7:128455839-128506602	5.46626	4.10592	-0.412849	0.5466	0.894671	no	-
ENSG00000255224	AC109322.1	8:144078001-144080648	1.37612	1.50862	0.132623	0.72505	0.953533	no	-
ENSG00000182979	MTA1	14:105398537-105470729	85.6401	77.7323	-0.139772	0.2168	0.630125	no	-
ENSG00000063322	MED29	19:39391302-39400637	31.7868	34.7973	0.130548	0.2191	0.632223	no	-
ENSG00000274737	AC004466.2	12:47706084-47837898	1.86404	1.21921	-0.612486	0.6746	0.941853	no	-
ENSG00000135720	DYNC1LI2	16:66720892-66751609	72.6795	80.3387	0.144547	0.2868	0.708394	no	-
ENSG00000256469	AP002383.2	11:94543839-94925521	2.56777	2.60921	0.0230971	0.9724	0.990814	no	-
ENSG00000114737	CISH	3:50606489-50649291	1.65848	1.25405	-0.403267	0.21965	0.632537	no	-
ENSG00000280354	AC073592.9	12:124324414-124567589	1.65701	0.940355	-0.817305	0.69995	0.948783	no	-
ENSG00000224895	VPS26BP1	3:47850689-48089272	2.84467	2.06921	-0.459181	0.68935	0.946327	no	-
ENSG00000128050	PAICS	4:56435740-56464579	117.128	95.1344	-0.300047	0.00075	0.0127663	yes	-
ENSG00000126773	PCNX4	14:60091910-60169856	39.7027	36.1401	-0.135637	0.39255	0.801144	no	-
ENSG00000253671	AC027117.1	8:17801344-17861069	3.15279	1.85556	-0.764774	0.11035	0.447004	no	-
ENSG00000115839	RAB3GAP1	2:135052264-135531218	16.5065	19.2241	0.219882	0.06745	0.340194	no	-
ENSG00000280206	AC026401.3	16:15643266-15857028	11.3305	8.53458	-0.408819	0.1613	0.553631	no	-
ENSG00000160050	CCDC28B	1:32200385-32208687	3.3929	2.37168	-0.51661	0.0444	0.261468	no	-
ENSG00000121749	TBC1D15	12:71839706-71927248	22.8536	22.9401	0.00545024	0.974	0.990876	no	-
ENSG00000164687	FABP5	8:81279870-81284777	173.301	142.877	-0.278506	5e-05	0.00128757	yes	-
ENSG00000277782	AC068870.2	15:80999592-80999981	1.21715	1.03178	-0.238372	0.7981	0.969444	no	-
ENSG00000133142	TCEAL4	X:103576230-103587736	31.5264	30.8753	-0.0301073	0.7469	0.959152	no	-
ENSG00000271936	AC012073.1	2:24789733-24919839	8.39479	5.25253	-0.676482	0.06265	0.324706	no	-
ENSG00000197324	LRP10	14:22871739-22881713	30.4029	39.964	0.394492	0.0001	0.00240668	yes	-
ENSG00000255317	AP002833.2	11:126355639-127006058	6.51743	5.53469	-0.235801	0.69985	0.948783	no	-
ENSG00000214706	IFRD2	3:50279086-50299421	42.9875	41.184	-0.0618333	0.5556	0.899762	no	-
ENSG00000160097	FNDC5	1:32862267-32872482	1.29569	0.886527	-0.547484	0.3499	0.767218	no	-
ENSG00000237758	BANF1P3	2:230712841-230821075	9.64724	6.42399	-0.586647	0.70175	0.948783	no	-
ENSG00000272807	AC007038.2	2:210002564-210171409	4.49885	4.0713	-0.144067	0.75645	0.960726	no	-
ENSG00000164163	ABCE1	4:143559456-145180161	61.3462	56.7825	-0.111528	0.43195	0.828613	no	-
ENSG00000148120	C9orf3	9:94726700-95087218	187.146	190.861	0.0283581	0.75475	0.960183	no	-
ENSG00000139263	LRIG3	12:58872148-58920522	11.4617	8.79465	-0.382123	0.0487	0.277214	no	-
ENSG00000107959	PITRM1	10:3066332-3172841	54.425	42.0541	-0.372023	0.03205	0.212793	no	-
ENSG00000165996	HACD1	10:17589031-17617374	38.4259	39.4819	0.0391124	0.75455	0.960183	no	-
ENSG00000161265	U2AF1L4	19:35718018-35745445	17.534	16.2668	-0.108225	0.7326	0.956318	no	-
ENSG00000281091	AL606763.1	X:103404776-103408299	2.82136	3.79585	0.428032	0.3249	0.741898	no	-
ENSG00000226247	SUPT4H1P1	2:75646782-75728123	1.63267	1.85324	0.182817	0.8067	0.970372	no	-
ENSG00000167461	RAB8A	19:16111888-16158575	38.7553	30.8274	-0.33018	0.0309	0.207296	no	-
ENSG00000133103	COG6	13:39655626-39791665	9.75121	10.219	0.0676009	0.77785	0.963546	no	-
ENSG00000254634	SMG1P6	16:29425799-29467833	1.01722	1.17646	0.209821	0.48025	0.855941	no	-
ENSG00000061936	SFSWAP	12:131711080-131799737	24.868	23.2302	-0.0982889	0.4986	0.86563	no	-
ENSG00000271672	DUXAP8	22:15784958-15829984	3.31116	4.45505	0.428105	0.34355	0.762101	no	-
ENSG00000163110	PDLIM5	4:94451856-94668227	54.3116	47.7023	-0.187202	0.34085	0.759288	no	-
ENSG00000144476	ACKR3	2:236567786-236582354	2.60655	1.85011	-0.49453	0.12665	0.484301	no	-
ENSG00000169554	ZEB2	2:144364363-144524583	3.168	3.46305	0.128471	0.6245	0.92621	no	-
ENSG00000168763	CNNM3	2:96816244-96858016	6.99011	6.73765	-0.0530697	0.7709	0.962669	no	-
ENSG00000256399	AC079866.1	12:63844699-64162217	5.04361	5.09247	0.0139089	0.97035	0.990736	no	-
ENSG00000143674	MAP3K21	1:233327723-233385148	21.7847	21.0847	-0.0471188	0.49175	0.862201	no	-
ENSG00000073921	PICALM	11:85957174-86069882	82.5758	99.2158	0.264851	0.018	0.14596	no	-
ENSG00000187867	PALM3	19:14053364-14059159	2.4517	2.07034	-0.243915	0.4647	0.850079	no	-
ENSG00000164307	ERAP1	5:95962000-96808100	12.2016	12.4335	0.0271621	0.9376	0.987334	no	-
ENSG00000275401	AL391095.3	20:38418482-38419202	5.91681	3.54346	-0.739661	0.0029	0.0377712	yes	-
ENSG00000156374	PCGF6	10:103302795-103351144	9.63112	8.81987	-0.126946	0.27925	0.700495	no	-
ENSG00000100644	HIF1A	14:61681040-61796428	141.582	151.921	0.101683	0.26185	0.683281	no	-
ENSG00000259925	AC130456.2	16:19343646-19401693	1.37387	1.21685	-0.175094	0.84535	0.97375	no	-
ENSG00000272196	HIST2H2AA4	1:149851060-149851624	32.8094	31.3347	-0.066348	0.5588	0.9013	no	-
ENSG00000248416	AC107464.2	4:705747-781849	1.66675	1.60676	-0.0528833	0.96315	0.989611	no	-
ENSG00000008083	JARID2	6:15246068-15522042	11.993	10.2697	-0.223799	0.00155	0.023303	yes	-
ENSG00000169129	AFAP1L2	10:114294823-114404756	15.0742	15.9195	0.0787136	0.46515	0.85039	no	-
ENSG00000166436	TRIM66	11:8612036-8682694	3.73118	3.14897	-0.244752	0.3882	0.798315	no	-
ENSG00000189089	RIMKLBP1	21:36034540-36126640	0.952874	1.30806	0.457071	0.5345	0.886049	no	-
ENSG00000174353	STAG3L3	7:72969695-73029766	13.9171	14.0009	0.00866095	0.93155	0.986439	no	-
ENSG00000149346	SLX4IP	20:10435304-10636829	7.36037	6.794	-0.115517	0.3123	0.732959	no	-
ENSG00000171208	NETO2	16:47077702-47143997	64.5355	64.7738	0.0053174	0.9598	0.989276	no	-
ENSG00000135451	TROAP	12:49292630-49331731	35.6925	25.6838	-0.474762	0.0015	0.0226647	yes	-
ENSG00000097096	SYDE2	1:85156888-85201016	2.79603	2.92752	0.0662992	0.57205	0.907327	no	-
ENSG00000115317	HTRA2	2:74526644-74557554	11.5662	15.5325	0.425375	0.06145	0.321444	no	-
ENSG00000235967	COX5BP3	7:133253072-134066589	2.11549	1.24632	-0.763317	0.6678	0.939496	no	-
ENSG00000071564	TCF3	19:1609283-1652615	49.7977	39.2998	-0.341557	0.0034	0.0429792	yes	-
ENSG00000265749	AC135178.3	17:8356901-8383250	0.959282	0.740324	-0.373798	0.77375	0.963191	no	-
ENSG00000204569	PPP1R10	6:30600412-30626395	47.5567	44.226	-0.104754	0.62565	0.926309	no	-
ENSG00000271824	SMIM32	5:136191467-136193134	1.25916	1.56826	0.316703	0.18445	0.586091	no	-
ENSG00000131944	FAAP24	19:32972208-32978222	9.08009	6.67679	-0.443552	0.00915	0.0900316	no	-
ENSG00000257218	GATC	12:120438089-120469748	13.0141	18.567	0.512665	0.11325	0.45507	no	-
ENSG00000118412	CASP8AP2	6:89829893-89874436	15.4819	13.3755	-0.21099	0.03675	0.232849	no	-
ENSG00000179271	GADD45GIP1	19:12945854-12957223	26.5573	30.2287	0.18681	0.0761	0.364641	no	-
ENSG00000094841	UPRT	X:75051047-75304885	7.34984	7.90674	0.10537	0.5386	0.88941	no	-
ENSG00000047457	CP	3:149129583-149221829	3.37842	3.20097	-0.0778395	0.8368	0.973323	no	-
ENSG00000145414	NAF1	4:163108784-163166890	13.2632	12.2556	-0.113988	0.31475	0.733551	no	-
ENSG00000188603	CLN3	16:28456370-28498970	20.2984	26.0883	0.362037	0.0004	0.00772819	yes	-
ENSG00000221962	TMEM14EP	3:152243827-152496813	7.92008	9.93459	0.326945	0.69695	0.948723	no	-
ENSG00000255774	AP000439.2	11:69475566-69481545	2.12418	1.62388	-0.387461	0.2491	0.669491	no	-
ENSG00000171421	MRPL36	5:1798384-1801366	62.9342	55.2562	-0.187708	0.03945	0.242457	no	-
ENSG00000198814	GK	X:30653358-30731456	2.2135	2.13288	-0.0535266	0.85535	0.976161	no	-
ENSG00000198265	HELZ	17:67070443-67273503	18.8719	22.7436	0.269221	0.1169	0.463435	no	-
ENSG00000235245	AL360181.2	10:133278629-133352683	1.41132	2.29054	0.698643	0.4569	0.845905	no	-
ENSG00000179598	PLD6	17:17042544-17237188	4.4763	4.68536	0.0658532	0.8769	0.978189	no	-
ENSG00000146281	PM20D2	6:89146054-89165565	12.4361	11.1126	-0.162338	0.02485	0.179538	no	-
ENSG00000010704	HFE	6:26087280-26098343	10.935	9.17921	-0.252511	0.07785	0.369004	no	-
ENSG00000172366	MCRIP2	16:636816-649200	22.766	22.948	0.0114876	0.9137	0.984161	no	-
ENSG00000171444	MCC	5:112976701-113488823	1.16435	1.56192	0.423796	0.11215	0.45196	no	-
ENSG00000057935	MTA3	2:42494568-42756947	30.9281	26.6442	-0.215097	0.05545	0.301521	no	-
ENSG00000150627	WDR17	4:176065833-176182818	3.17297	2.85874	-0.150454	0.49925	0.866251	no	-
ENSG00000139436	GIT2	12:109900263-109996389	23.2379	23.391	0.00947384	0.94895	0.988887	no	-
ENSG00000266283	AC091588.3	18:22164885-22205229	0.830412	1.21108	0.544395	0.2772	0.698366	no	-
ENSG00000067221	STOML1	15:73978925-73994622	4.10264	6.9806	0.766798	5e-05	0.00128757	yes	-
ENSG00000100028	SNRPD3	22:24555957-24629005	19.4443	19.1226	-0.0240686	0.9241	0.985777	no	-
ENSG00000050344	NFE2L3	7:26152197-26213607	21.9009	25.9473	0.244594	0.60545	0.920456	no	-
ENSG00000117593	DARS2	1:173799549-173903549	32.4093	30.2418	-0.0998638	0.3442	0.762392	no	-
ENSG00000254986	DPP3	11:66435074-66546235	39.8734	40.4568	0.0209556	0.90745	0.983025	no	-
ENSG00000023228	NDUFS1	2:206114816-206159509	42.5156	40.4302	-0.072559	0.5613	0.903068	no	-
ENSG00000285926	AC005082.2	7:23181840-23208045	6.36882	7.51436	0.238624	0.2659	0.686981	no	-
ENSG00000067992	PDK3	X:24465220-24550466	9.52238	7.81048	-0.285911	0.24395	0.662964	no	-
ENSG00000105928	GSDME	7:24698354-24757940	22.8943	23.779	0.0546996	0.5907	0.914773	no	-
ENSG00000064393	HIPK2	7:139561569-140020325	44.3655	43.3409	-0.0337091	0.6808	0.943134	no	-
ENSG00000213689	TREX1	3:48446709-48467645	4.92561	6.65616	0.434388	0.1922	0.597861	no	-
ENSG00000137216	TMEM63B	6:44113450-44155519	9.08908	12.6499	0.47692	0.00165	0.0244999	yes	-
ENSG00000088727	KIF9	3:47164496-47346816	6.72445	6.89819	0.0368016	0.9044	0.982387	no	-
ENSG00000105519	CAPS	19:5904840-5915877	1.73245	2.42827	0.487115	0.2003	0.606214	no	-
ENSG00000267402	TCF4-AS2	18:55222330-55664787	0.547056	1.35757	1.31127	0.34475	0.762885	no	-
ENSG00000238168	AC137055.1	12:111405947-111600256	8.28769	8.17453	-0.0198343	0.98345	0.993151	no	-
ENSG00000112242	E2F3	6:20401878-20493714	12.3785	11.8239	-0.0661305	0.37675	0.789227	no	-
ENSG00000153147	SMARCA5	4:143513471-143557486	71.7024	53.7754	-0.415075	0.13395	0.49948	no	-
ENSG00000113300	CNOT6	5:180494378-180578405	24.9676	24.1399	-0.0486374	0.75495	0.960183	no	-
ENSG00000258111	AC079316.1	12:104455294-104762014	4.05485	4.62199	0.188866	0.8078	0.970608	no	-
ENSG00000198839	ZNF277	7:112206587-112409623	15.4746	16.5157	0.093936	0.41145	0.814138	no	-
ENSG00000143442	POGZ	1:151402723-151459494	43.0866	37.6452	-0.194773	0.32755	0.744982	no	-
ENSG00000101246	ARFRP1	20:63657809-63832038	15.7069	16.2948	0.0530132	0.78235	0.964785	no	-
ENSG00000205659	LIN52	14:74084795-74201235	6.43357	4.60618	-0.482049	0.0033	0.0420097	yes	-
ENSG00000100580	TMED8	14:77335028-77391497	9.3618	8.76085	-0.0957151	0.18335	0.583934	no	-
ENSG00000260884	AC009120.3	16:74296813-74369826	3.09866	2.41252	-0.361104	0.70555	0.949828	no	-
ENSG00000084070	SMAP2	1:40344849-40423326	5.23867	5.98401	0.191912	0.1904	0.595653	no	-
ENSG00000099994	SUSD2	22:24181486-24189106	10.2544	12.5467	0.291065	0.0004	0.00772819	yes	-
ENSG00000111581	NUP107	12:68674370-68745809	71.4341	58.8793	-0.278852	0.0699	0.348167	no	-
ENSG00000105613	MAST1	19:12763002-12874952	1.35752	1.44506	0.0901559	0.86265	0.977504	no	-
ENSG00000117650	NEK2	1:211658656-211675630	29.845	19.9203	-0.58325	5e-05	0.00128757	yes	-
ENSG00000230166	RPL35AP24	10:49818278-50011654	2.09159	6.93278	1.72883	0.3088	0.729376	no	-
ENSG00000272482	AC254633.1	1:12618899-12619244	3.73571	2.1009	-0.830375	0.3327	0.750688	no	-
ENSG00000100359	SGSM3	22:40346499-40636719	10.2975	10.3474	0.00697418	0.98215	0.992947	no	-
ENSG00000175879	HOXD8	2:176121610-176192538	2.88134	2.80235	-0.0401028	0.8696	0.97774	no	-
ENSG00000123933	MXD4	4:2247431-2262109	9.9498	12.993	0.384995	0.03715	0.234723	no	-
ENSG00000240207	AC080013.1	3:158696891-158829719	2.12531	2.36642	0.155033	0.71775	0.952452	no	-
ENSG00000213613	RPL11P3	10:87863624-87971930	5.84139	7.7896	0.415238	0.49595	0.864697	no	-
ENSG00000274251	AP003419.2	11:67317870-67425607	2.42394	4.35403	0.844997	0.60665	0.92064	no	-
ENSG00000269378	AC022149.1	19:14619116-14778560	43.6111	40.2096	-0.117155	0.27125	0.692375	no	-
ENSG00000271192	AC006058.2	3:43996895-43997443	0.4472	1.38942	1.63549	0.16435	0.557843	no	-
ENSG00000232388	SMIM26	20:18567346-18766644	82.0519	80.1457	-0.0339116	0.8108	0.971645	no	-
ENSG00000213468	FIRRE	X:131688778-131830643	1.21013	1.04071	-0.217594	0.38335	0.794948	no	-
ENSG00000136114	THSD1	13:52377166-52450634	4.07502	5.99802	0.557679	0.00175	0.0257304	yes	-
ENSG00000182224	CYB5D1	17:7856684-7912760	11.0163	9.1185	-0.272771	0.38445	0.795557	no	-
ENSG00000100744	GSKIP	14:96363451-96387288	15.5786	14.6339	-0.0902513	0.37245	0.786618	no	-
ENSG00000243989	ACY1	3:51955380-51989197	8.59843	9.94983	0.210599	0.3071	0.727053	no	-
ENSG00000280120	AC073857.1	12:123152319-123272334	7.98803	6.01535	-0.409191	0.30265	0.721493	no	-
ENSG00000207119	RF00012	15:69457940-69458149	7.89593	9.51776	0.269513	0.67935	0.942776	no	-
ENSG00000171914	TLN2	15:62390525-62884034	14.3234	17.3144	0.273598	0.3789	0.792074	no	-
ENSG00000120727	PAIP2	5:139341586-139384553	54.7732	49.2364	-0.153745	0.10535	0.43626	no	-
ENSG00000174370	C11orf45	11:128891355-128921163	1.34076	1.39492	0.0571314	0.8853	0.979532	no	-
ENSG00000151498	ACAD8	11:134253494-134265855	7.39258	7.62213	0.0441163	0.7688	0.962599	no	-
ENSG00000204839	MROH6	8:143566191-143572772	16.0616	8.33604	-0.946182	0.0002	0.00438589	yes	-
ENSG00000218274	AL121949.2	6:63395006-63397106	1.74958	1.73666	-0.0106933	0.9708	0.990767	no	-
ENSG00000105246	EBI3	19:4229522-4237528	1.11794	0.921507	-0.278776	0.49595	0.864697	no	-
ENSG00000157349	DDX19B	16:70289662-70373383	15.9832	12.9592	-0.30258	0.0986	0.420891	no	-
ENSG00000255767	AC108488.2	2:3531812-3558333	4.30978	2.95365	-0.545115	0.55235	0.897724	no	-
ENSG00000109016	DHRS7B	17:21123363-21193265	10.143	11.3839	0.16651	0.35045	0.76732	no	-
ENSG00000055147	FAM114A2	5:153990147-154445850	11.3398	14.046	0.308764	0.4029	0.807813	no	-
ENSG00000204520	MICA	6:31399783-31477506	6.54748	9.18472	0.488296	5e-05	0.00128757	yes	-
ENSG00000175279	CENPS	1:10429880-10452153	16.8323	14.759	-0.189637	0.41445	0.816846	no	-
ENSG00000174136	RGMB	5:98768649-98798643	3.08544	2.64288	-0.223365	0.44485	0.838274	no	-
ENSG00000154678	PDE1C	7:31751178-32299329	7.18116	5.40743	-0.409274	0.1038	0.432624	no	-
ENSG00000259160	AL049869.4	14:64388030-64546173	29.4622	59.5186	1.01448	0.5634	0.903544	no	-
ENSG00000099282	TSPAN15	10:69451464-69507666	51.6252	56.255	0.123906	0.23065	0.646226	no	-
ENSG00000281028	AC104662.2	4:25160640-25279204	1.62812	0.92658	-0.81322	0.34915	0.766599	no	-
ENSG00000279246	AP003108.3	11:61299450-61362299	1.13346	0.934068	-0.279134	0.76	0.961248	no	-
ENSG00000238005	AL391832.2	1:234957230-234970062	1.67509	2.2935	0.453312	0.4909	0.861903	no	-
ENSG00000149596	JPH2	20:44111694-44187578	2.21051	1.91937	-0.203746	0.1511	0.535009	no	-
ENSG00000143553	SNAPIN	1:153658653-153671028	30.7444	28.7797	-0.0952721	0.6454	0.933055	no	-
ENSG00000206535	LNP1	3:100401531-100456319	2.17398	1.3153	-0.724947	0.0009	0.0149112	yes	-
ENSG00000107938	EDRF1	10:125683228-125775821	14.7691	14.567	-0.0198781	0.87645	0.978189	no	-
ENSG00000272688	AP005329.3	18:3066806-3247277	2.01519	1.17352	-0.780073	0.14405	0.521939	no	-
ENSG00000169203	NPIPB12	16:29483641-29505999	3.35118	4.14657	0.307249	0.36925	0.783389	no	-
ENSG00000171475	WIPF2	17:40219303-40284136	28.0682	22.7879	-0.300669	0.0248	0.17932	no	-
ENSG00000071082	RPL31	2:100820138-101252866	646.123	626.144	-0.0453143	0.7121	0.951491	no	-
ENSG00000264808	AC068025.1	17:29352068-29551904	1.05174	0.964599	-0.124777	0.91385	0.984161	no	-
ENSG00000151835	SACS	13:23328825-23433740	25.4408	28.571	0.167407	0.0536	0.294841	no	-
ENSG00000158445	KCNB1	20:49219294-49484297	0.608358	1.35429	1.15454	0.03845	0.239082	no	-
ENSG00000168806	LCMT2	15:43323648-43330605	3.59988	3.00459	-0.260781	0.189	0.592816	no	-
ENSG00000157617	C2CD2	21:41885111-41954018	7.1153	8.84108	0.313298	0.0954	0.415081	no	-
ENSG00000270903	HNRNPA3P9	11:32583797-32794658	3.1702	2.0166	-0.652649	0.32205	0.741002	no	-
ENSG00000267530	LINC01836	19:782754-785080	12.0628	12.883	0.0949038	0.4877	0.861299	no	-
ENSG00000140577	CRTC3	15:90529922-90717141	25.914	26.7389	0.0452084	0.7199	0.952973	no	-
ENSG00000060762	MPC1	6:166364918-166383013	6.46011	4.86858	-0.408058	0.0225	0.169135	no	-
ENSG00000177738	AC025171.1	5:43014413-43192021	3.05512	3.14316	0.0409867	0.90105	0.982122	no	-
ENSG00000185963	BICD2	9:92711362-92764833	17.7331	19.3328	0.124606	0.06915	0.345865	no	-
ENSG00000065491	TBC1D22B	6:37212177-37332970	4.66261	5.17463	0.150318	0.1388	0.510614	no	-
ENSG00000038002	AGA	4:177430773-177442437	9.95191	7.38325	-0.430717	0.0342	0.221361	no	-
ENSG00000133895	MEN1	11:64803509-64811294	25.8905	20.9181	-0.307671	0.00825	0.0827111	no	-
ENSG00000104763	ASAH1	8:18055991-18096394	38.595	49.7482	0.36623	5e-05	0.00128757	yes	-
ENSG00000082701	GSK3B	3:119821322-120094417	36.3816	36.744	0.0142997	0.92085	0.985576	no	-
ENSG00000000457	SCYL3	1:169662006-169894267	4.30823	4.6695	0.116173	0.4263	0.826111	no	-
ENSG00000155975	VPS37A	8:17246930-17413528	45.966	48.1309	0.0663963	0.76215	0.961517	no	-
ENSG00000205763	RP9P	7:32916814-32943176	3.09649	3.49212	0.173469	0.3308	0.748407	no	-
ENSG00000129347	KRI1	19:10543894-10566037	13.2434	10.6936	-0.308526	0.0999	0.423617	no	-
ENSG00000123485	HJURP	2:233775678-233854566	71.025	65.2317	-0.122754	0.22715	0.642433	no	-
ENSG00000273165	AL121652.1	2:31852975-31853423	1.20637	0.584351	-1.04577	0.25815	0.679727	no	-
ENSG00000255624	AC073585.1	10:122879680-122898615	1.60846	1.77331	0.140765	0.5303	0.883886	no	-
ENSG00000092964	DPYSL2	8:26383053-26658178	80.3035	109.172	0.443068	5e-05	0.00128757	yes	-
ENSG00000159346	ADIPOR1	1:202940825-202958572	35.9029	40.2628	0.165347	0.01905	0.151342	no	-
ENSG00000259071	AL359397.2	14:50312325-50416461	3.82957	2.07712	-0.882598	0.22595	0.640707	no	-
ENSG00000146083	RNF44	5:176526711-176538025	29.2129	25.8868	-0.174389	0.1272	0.485169	no	-
ENSG00000240634	AC145285.1	16:28802742-28817828	1.17853	1.09354	-0.107982	0.81735	0.97217	no	-
ENSG00000026950	BTN3A1	6:26402236-26415208	3.21328	3.57191	0.152649	0.4914	0.861922	no	-
ENSG00000175806	MSRA	8:10054291-10428891	11.4871	11.2618	-0.0285772	0.84085	0.973399	no	-
ENSG00000165288	BRWD3	X:80670853-80809688	14.7666	12.7945	-0.206814	0.2894	0.710822	no	-
ENSG00000132792	CTNNBL1	20:37693954-37872129	40.3502	36.4277	-0.14754	0.3072	0.727195	no	-
ENSG00000106638	TBL2	7:73567532-73578791	26.8992	26.693	-0.0111018	0.92225	0.985598	no	-
ENSG00000166199	ALKBH3	11:43880810-43920944	13.8168	12.8709	-0.102311	0.46155	0.848796	no	-
ENSG00000166946	CCNDBP1	15:43106224-43221125	13.7746	13.1244	-0.069759	0.62075	0.925603	no	-
ENSG00000187583	PLEKHN1	1:966496-982093	1.54341	1.85827	0.267839	0.33845	0.757029	no	-
ENSG00000237263	MAPK6P3	13:42040035-42256578	1.78153	1.78033	-0.000972096	0.9854	0.994002	no	-
ENSG00000265666	RARA-AS1	17:40309179-40357643	1.69646	1.17151	-0.534158	0.1713	0.569076	no	-
ENSG00000144579	CTDSP1	2:218398255-218405941	24.819	17.8169	-0.478199	0.00025	0.00525233	yes	-
ENSG00000249835	VCAN-AS1	5:83471617-83582303	2.4927	1.91579	-0.37977	0.72865	0.954757	no	-
ENSG00000172828	CES3	16:66934443-66975149	1.97016	1.3924	-0.500739	0.29595	0.714832	no	-
ENSG00000171094	ALK	2:29192773-29921586	1.07977	1.31698	0.286509	0.32785	0.745155	no	-
ENSG00000154639	CXADR	21:17513042-17593579	5.50062	6.07691	0.143744	0.3993	0.805031	no	-
ENSG00000109084	TMEM97	17:28319199-28335489	44.7522	38.1044	-0.232001	0.0936	0.410319	no	-
ENSG00000244306	AL589743.1	14:19244903-19337730	28.6732	26.8042	-0.0972438	0.29445	0.7136	no	-
ENSG00000176907	TCIM	8:40153454-40155308	46.8298	40.1892	-0.220619	0.0021	0.0294818	yes	-
ENSG00000142534	RPS11	19:49496364-49499708	1666.39	1482.4	-0.168791	0.0049	0.0562237	no	-
ENSG00000236867	Z98885.1	22:49773282-49827512	2.35169	1.79395	-0.390558	0.63085	0.929212	no	-
ENSG00000155363	MOV10	1:112673140-112700746	17.1523	18.6694	0.122274	0.5782	0.909716	no	-
ENSG00000272905	AC018648.1	7:32845393-32846061	1.48491	1.40868	-0.0760316	0.86165	0.977504	no	-
ENSG00000127364	TAS2R4	7:141704337-141788640	1.70058	2.09423	0.300393	0.3626	0.778122	no	-
ENSG00000101003	GINS1	20:25407672-25452628	16.0156	13.3929	-0.258009	0.0363	0.231054	no	-
ENSG00000233461	AL445524.1	1:231522387-231528556	6.36588	5.59087	-0.187287	0.54815	0.8955	no	-
ENSG00000242114	MTFP1	22:30331987-30429054	20.7481	16.7612	-0.307854	0.3387	0.757213	no	-
ENSG00000251791	SCARNA6	2:233210050-233295674	612.279	633.897	0.0500592	0.81515	0.972071	no	-
ENSG00000079308	TNS1	2:217799587-218033982	2.69926	1.85308	-0.542639	0.09075	0.403242	no	-
ENSG00000122687	MRM2	7:1815792-2242215	23.5697	23.6963	0.00772841	0.9585	0.989276	no	-
ENSG00000217159	LARP1P1	6:26158145-26184655	3.78992	2.73293	-0.471719	0.81735	0.97217	no	-
ENSG00000183475	ASB7	15:100553528-100651705	12.1582	12.0197	-0.0165288	0.9004	0.981928	no	-
ENSG00000230124	ACBD6	1:180230263-180502954	56.4021	57.3924	0.0251108	0.7701	0.962599	no	-
ENSG00000176920	FUT2	19:48695970-48705950	2.17669	3.11892	0.518911	0.2808	0.702651	no	-
ENSG00000048828	FAM120A	9:93431440-93566112	87.7627	84.2616	-0.0587326	0.51155	0.873551	no	-
ENSG00000181751	C5orf30	5:103258762-103278660	12.446	13.8238	0.151472	0.11705	0.463826	no	-
ENSG00000225798	AC025918.1	15:58771191-59097419	1.01195	0.861431	-0.232331	0.87885	0.978189	no	-
ENSG00000213096	ZNF254	19:24033404-24129961	12.6556	10.4791	-0.272261	0.2502	0.670548	no	-
ENSG00000152234	ATP5F1A	18:46080247-46104334	188.42	172.853	-0.124406	0.0985	0.420891	no	-
ENSG00000119707	RBM25	14:73057924-73123899	53.07	45.253	-0.229883	0.0081	0.0818445	no	-
ENSG00000135916	ITM2C	2:230864638-230879248	26.9355	32.8788	0.287649	0.00075	0.0127663	yes	-
ENSG00000254929	AL591684.2	10:47496211-47553514	4.96028	4.92695	-0.00972673	0.96855	0.990295	no	-
ENSG00000124766	SOX4	6:21528738-21598619	31.0936	19.4095	-0.679855	5e-05	0.00128757	yes	-
ENSG00000197620	CXorf40A	X:149476987-149550510	8.62	9.15644	0.0870989	0.7752	0.963191	no	-
ENSG00000167861	HID1	17:74950741-74975728	4.05132	6.2535	0.626272	0.02075	0.16067	no	-
ENSG00000090857	PDPR	16:70113625-70187361	17.5935	16.9119	-0.0570038	0.6444	0.933055	no	-
ENSG00000047365	ARAP2	4:35948220-36274220	2.81449	2.9787	0.0818093	0.84895	0.974692	no	-
ENSG00000185641	AC034236.1	5:116032323-116060118	8.99798	5.30818	-0.761384	0.0468	0.269268	no	-
ENSG00000249007	AL691482.3	1:201982371-202017183	2.02529	2.2008	0.1199	0.8796	0.978248	no	-
ENSG00000268598	VN1R80P	19:21063923-21064261	1.54578	2.31716	0.584023	0.6766	0.942167	no	-
ENSG00000089486	CDIP1	16:4510668-4538828	4.23467	4.78049	0.174909	0.31385	0.733551	no	-
ENSG00000145217	SLC26A1	4:958886-1004564	1.79597	2.24461	0.321702	0.2076	0.616656	no	-
ENSG00000139370	SLC15A4	12:128793193-128823958	18.6923	20.557	0.137186	0.30075	0.719676	no	-
ENSG00000196505	GDAP2	1:117863484-117929621	10.5222	12.2264	0.216563	0.26125	0.682704	no	-
ENSG00000186470	BTN3A2	6:26365158-26378320	4.21814	4.26939	0.017423	0.9523	0.988919	no	-
ENSG00000122644	ARL4A	7:12686855-12690958	35.526	31.0556	-0.194022	0.0609	0.319867	no	-
ENSG00000136527	TRA2B	3:185914557-185938103	114.418	94.1395	-0.281442	0.0031	0.0399147	yes	-
ENSG00000136938	ANP32B	9:97983340-98015943	144.031	114.223	-0.334526	0.0004	0.00772819	yes	-
ENSG00000106477	CEP41	7:130393770-130442433	19.0191	19.2345	0.0162473	0.9326	0.986439	no	-
ENSG00000276410	HIST1H2BB	6:26043276-26043657	232.792	138.268	-0.751574	5e-05	0.00128757	yes	-
ENSG00000196787	HIST1H2AG	6:27133041-27135291	128.25	93.6201	-0.454069	5e-05	0.00128757	yes	-
ENSG00000006704	GTF2IRD1	7:74453789-74602604	12.8128	12.6823	-0.0147694	0.9282	0.986003	no	-
ENSG00000267279	AC090409.1	18:61585745-61756646	1.38738	2.07886	0.58343	0.14705	0.528089	no	-
ENSG00000164053	ATRIP	3:48446709-48467645	7.19943	6.23784	-0.206836	0.2766	0.697634	no	-
ENSG00000130159	ECSIT	19:11505928-11529172	17.5581	15.5655	-0.173785	0.1639	0.557405	no	-
ENSG00000005812	FBXL3	13:76990659-77327094	15.1006	13.2203	-0.191851	0.2873	0.709046	no	-
ENSG00000213445	SIPA1	11:65638100-65650918	9.85301	12.0238	0.287256	0.20525	0.613416	no	-
ENSG00000111269	CREBL2	12:12611826-12645108	9.67374	10.2259	0.0800822	0.3472	0.765207	no	-
ENSG00000285957	AC019257.9	8:1755777-1963131	2.73974	2.51858	-0.121428	0.6802	0.943024	no	-
ENSG00000235579	AC007283.2	2:201116153-201176687	20.3997	10.2772	-0.989101	0.6795	0.942776	no	-
ENSG00000172869	DMXL1	5:119006346-119249138	15.7994	18.7385	0.246136	0.33705	0.755679	no	-
ENSG00000124549	BTN2A3P	6:26421390-26432383	1.9357	2.05396	0.0855527	0.79145	0.967993	no	-
ENSG00000140025	EFCAB11	14:89124870-89954777	18.2969	17.8043	-0.0393735	0.87845	0.978189	no	-
ENSG00000110660	SLC35F2	11:107790990-107928293	22.5295	21.3097	-0.080305	0.46675	0.850474	no	-
ENSG00000204620	AC115618.1	X:48568013-48581165	2.61496	2.09971	-0.316599	0.8006	0.969867	no	-
ENSG00000258485	SRMP2	14:60734741-61083733	2.26968	2.42451	0.0952043	0.85865	0.976963	no	-
ENSG00000145029	NICN1	3:49416774-49429326	4.80509	6.25414	0.380248	0.09605	0.416835	no	-
ENSG00000157456	CCNB2	15:59105125-59523555	85.5738	54.3374	-0.655224	0.00215	0.0299042	yes	-
ENSG00000184840	TMED9	5:177592157-177596124	101.655	115.31	0.181836	0.00535	0.0602368	no	-
ENSG00000062650	WAPL	10:86435255-86521792	18.3457	17.5303	-0.0655913	0.61665	0.924034	no	-
ENSG00000267317	AC027307.2	19:1446301-1479556	7.29245	9.7706	0.422044	0.0568	0.306183	no	-
ENSG00000129657	SEC14L1	17:77086715-77217101	24.8242	27.2508	0.134551	0.35805	0.774752	no	-
ENSG00000153898	MCOLN2	1:84925582-84997113	2.53832	3.16274	0.317301	0.3118	0.732409	no	-
ENSG00000107551	RASSF4	10:44811023-44995891	1.1158	1.77738	0.671674	0.07245	0.355273	no	-
ENSG00000260576	EIF5A2P1	15:71818395-72155459	1.2647	0.420995	-1.58692	0.53975	0.890412	no	-
ENSG00000253463	HMGB1P19	8:123002559-123152153	1.811	1.26559	-0.516976	0.6982	0.948723	no	-
ENSG00000224888	AC138028.2	16:88706482-88785220	1.3319	1.34881	0.0182014	0.97165	0.990767	no	-
ENSG00000159199	ATP5MC1	17:48874859-48929056	205.909	172.128	-0.258525	0.0426	0.255713	no	-
ENSG00000138081	FBXO11	2:47695529-47907810	33.9728	32.1756	-0.0784131	0.5531	0.898295	no	-
ENSG00000101096	NFATC2	20:51386956-51562831	2.14891	1.08685	-0.983452	0.00035	0.00698682	yes	-
ENSG00000107643	MAPK8	10:48306638-48439360	32.007	27.3667	-0.225966	0.1972	0.603314	no	-
ENSG00000242602	AC008953.1	5:72794404-72916733	11.9316	10.7808	-0.146323	0.8866	0.979532	no	-
ENSG00000196911	KPNA5	6:116681186-116741866	2.62761	2.51122	-0.0653627	0.73525	0.957131	no	-
ENSG00000105127	AKAP8	19:15353384-15419141	12.6595	14.3616	0.181996	0.43275	0.82925	no	-
ENSG00000266338	NBPF15	1:144421385-144461674	21.53	22.0674	0.0355683	0.85855	0.976963	no	-
ENSG00000183010	PYCR1	17:81932383-81947601	59.9724	39.0883	-0.617562	5e-05	0.00128757	yes	-
ENSG00000221988	PPT2	6:32148358-32178096	6.54786	5.19652	-0.333478	0.374	0.787677	no	-
ENSG00000269821	KCNQ1OT1	11:2444683-2861568	1.0531	1.04478	-0.0114433	0.8645	0.97774	no	-
ENSG00000134146	DPH6	15:35181798-35546193	16.7184	15.8121	-0.0804078	0.66545	0.938972	no	-
ENSG00000011590	ZBTB32	19:35704557-35717038	3.93429	3.95173	0.00638107	0.977	0.991516	no	-
ENSG00000260219	AC106782.2	16:30355440-30370494	1.0554	1.60557	0.605296	0.33185	0.749427	no	-
ENSG00000135940	COX5B	2:97646039-97648383	130.325	128.935	-0.0154699	0.821	0.97217	no	-
ENSG00000285444	AL162377.3	13:51584454-51845177	1.03932	1.23175	0.24507	0.30445	0.724036	no	-
ENSG00000108375	RNF43	17:58301227-58417595	4.46854	3.77177	-0.244562	0.4281	0.826409	no	-
ENSG00000242261	AC018635.1	7:128297684-128343908	9.12284	6.75039	-0.434512	0.1747	0.572275	no	-
ENSG00000044446	PHKA2	X:18890295-18984598	12.1621	12.1126	-0.00588378	0.97155	0.990767	no	-
ENSG00000141570	CBX8	17:79792131-79802529	13.4263	10.7288	-0.323573	0.10725	0.439784	no	-
ENSG00000113070	HBEGF	5:140332842-140346603	1.38043	2.10694	0.610031	0.00495	0.0566531	no	-
ENSG00000087206	UIMC1	5:176905004-177022633	24.816	25.928	0.0632403	0.61565	0.92357	no	-
ENSG00000136213	CHST12	7:2403587-2448484	10.5699	11.4706	0.117979	0.48245	0.856981	no	-
ENSG00000154229	PRKCA	17:66302612-66810743	60.0348	51.5224	-0.220599	0.47995	0.855843	no	-
ENSG00000275966	AC110285.6	17:81345475-81345966	2.58911	1.46069	-0.825806	0.1591	0.549729	no	-
ENSG00000187630	DHRS4L2	14:23938730-24051377	13.7955	12.6315	-0.127172	0.47995	0.855843	no	-
ENSG00000139974	SLC38A6	14:60734741-61083733	25.9565	32.9053	0.342224	0.0904	0.402656	no	-
ENSG00000241651	AC099340.1	4:128061285-128222931	0.890317	1.05026	0.238356	0.83885	0.973323	no	-
ENSG00000128915	ICE2	15:60419608-60479160	44.5971	38.4984	-0.212151	0.24995	0.670376	no	-
ENSG00000261064	LINC02256	15:32519847-32641615	5.13122	9.97959	0.959679	0.49745	0.865547	no	-
ENSG00000130558	OLFM1	9:135075421-135121179	4.7714	6.01272	0.333605	0.04105	0.249399	no	-
ENSG00000147419	CCDC25	8:27733315-27838082	24.7859	24.7331	-0.00307657	0.9912	0.995553	no	-
ENSG00000170545	SMAGP	12:51238723-51271362	10.5634	12.3903	0.230137	0.4267	0.826409	no	-
ENSG00000271361	HTATSF1P2	6:2987966-3028869	10.0426	11.6404	0.213008	0.39895	0.804775	no	-
ENSG00000170364	SETMAR	3:3700813-4467273	4.79725	3.63174	-0.401547	0.2886	0.710309	no	-
ENSG00000139641	ESYT1	12:56118249-56144671	48.0381	50.2534	0.0650421	0.5443	0.892608	no	-
ENSG00000103353	UBFD1	16:23522013-23574389	52.9405	52.0565	-0.0242935	0.8692	0.97774	no	-
ENSG00000103479	RBL2	16:53433976-53504411	17.1945	18.991	0.143369	0.3221	0.741002	no	-
ENSG00000116194	ANGPTL1	1:178724305-178921841	1.00865	0.755139	-0.417612	0.4926	0.862936	no	-
ENSG00000185973	TMLHE	X:155466539-155669944	8.82399	9.60655	0.122587	0.4505	0.842048	no	-
ENSG00000185104	FAF1	1:50437027-50960267	39.6324	42.4328	0.0984995	0.38035	0.793081	no	-
ENSG00000265908	AC024267.5	17:28905249-29057216	1.21237	0.689214	-0.814806	0.56695	0.904571	no	-
ENSG00000196083	IL1RAP	3:190514050-190659750	6.43716	8.41364	0.386306	0.0869	0.393682	no	-
ENSG00000115919	KYNU	2:142877656-143055833	82.8817	115.23	0.475391	5e-05	0.00128757	yes	-
ENSG00000266839	AC008088.1	17:20009343-20403557	9.09097	5.20758	-0.803821	0.71635	0.951974	no	-
ENSG00000125457	MIF4GD	17:75236598-75271227	19.7168	19.9496	0.0169344	0.9379	0.987404	no	-
ENSG00000165312	OTUD1	10:23439457-23442390	3.54032	3.80477	0.103929	0.33375	0.752116	no	-
ENSG00000260733	AC046158.1	16:78099429-79212667	2.3799	1.73449	-0.456389	0.469	0.851465	no	-
ENSG00000111331	OAS3	12:112906782-113017751	17.7082	15.3751	-0.203822	0.1465	0.527108	no	-
ENSG00000182890	GLUD2	X:121047587-121050080	3.29921	3.24075	-0.0257929	0.8302	0.973108	no	-
ENSG00000037749	MFAP3	5:153990147-154445850	24.6178	26.5247	0.107635	0.7671	0.962599	no	-
ENSG00000175104	TRAF6	11:36483768-36510272	6.27007	5.63811	-0.15327	0.24725	0.667305	no	-
ENSG00000100504	PYGL	14:50848121-50944483	50.6201	51.524	0.0255342	0.75445	0.960183	no	-
ENSG00000100483	VCPKMT	14:50108631-50116600	5.82896	6.56796	0.172207	0.17195	0.569669	no	-
ENSG00000182809	CRIP2	14:105472961-105480170	23.8988	33.3036	0.47874	5e-05	0.00128757	yes	-
ENSG00000127337	YEATS4	12:69359709-69390870	28.6997	23.6863	-0.276983	0.1121	0.451859	no	-
ENSG00000106608	URGCP	7:43866557-43926411	16.1538	17.7695	0.13753	0.4973	0.865547	no	-
ENSG00000004139	SARM1	17:28357641-28407197	2.64743	3.60855	0.446827	0.3808	0.793836	no	-
ENSG00000135045	C9orf40	9:74946582-74952912	13.3362	10.5557	-0.337325	0.0001	0.00240668	yes	-
ENSG00000142208	AKT1	14:104769348-104795751	70.2995	66.6274	-0.0773988	0.47085	0.851992	no	-
ENSG00000145979	TBC1D7	6:12716804-13328583	21.14	19.5684	-0.11145	0.40865	0.81297	no	-
ENSG00000114062	UBE3A	15:24101826-25439056	35.5193	40.5054	0.189511	0.37325	0.787385	no	-
ENSG00000265417	AP005119.2	18:1254382-1408344	2.3283	2.36243	0.0209946	0.9171	0.985126	no	-
ENSG00000133961	NUMB	14:73275106-73477175	33.926	34.3655	0.0185696	0.8688	0.97774	no	-
ENSG00000173013	CCDC96	4:6909241-7057952	0.977538	1.04937	0.102299	0.8493	0.974692	no	-
ENSG00000159228	CBR1	21:36034540-36126640	111.862	129.983	0.216603	0.0059	0.0646132	no	-
ENSG00000146872	TLK2	17:62458657-62615481	28.1975	27.5032	-0.0359678	0.79575	0.969039	no	-
ENSG00000127948	POR	7:75899199-75994656	58.3487	78.6171	0.430143	0.0035	0.0439047	yes	-
ENSG00000280852	AC025048.6	17:60101758-60102919	1.76716	2.01412	0.188717	0.7627	0.961517	no	-
ENSG00000143476	DTL	1:211940398-212107400	28.7101	28.9783	0.0134146	0.9449	0.988548	no	-
ENSG00000106367	AP1S1	7:101154455-101161596	54.028	59.1553	0.1308	0.078	0.369327	no	-
ENSG00000182636	NDN	15:23685399-23687330	1.16421	1.06753	-0.125075	0.64935	0.933305	no	-
ENSG00000224914	LINC00863	10:87342735-87370695	4.17865	4.32495	0.0496465	0.69765	0.948723	no	-
ENSG00000198270	TMEM116	12:111931281-112013185	5.35771	6.05902	0.177468	0.42135	0.823007	no	-
ENSG00000177963	RIC8A	11:207510-236931	43.8867	44.9955	0.0359969	0.74145	0.95726	no	-
ENSG00000119787	ATL2	2:38293953-38377285	63.4735	63.2688	-0.00466016	0.9648	0.989841	no	-
ENSG00000181896	ZNF101	19:19668795-19683509	6.06183	6.07726	0.00366762	0.9864	0.994286	no	-
ENSG00000059588	TARBP1	1:234391312-234479179	23.3227	19.385	-0.266794	0.1486	0.530744	no	-
ENSG00000236287	ZBED5	11:10809296-10906802	6.98967	5.92219	-0.239094	0.24575	0.665049	no	-
ENSG00000211451	GNRHR2	1:145911349-145978848	7.17666	6.94198	-0.0479654	0.90805	0.98333	no	-
ENSG00000268912	AC012313.5	19:58428631-58431148	1.65255	1.69856	0.0396183	0.815	0.972071	no	-
ENSG00000198753	PLXNB3	X:153724855-153785732	1.19611	1.84794	0.627568	0.16135	0.553631	no	-
ENSG00000249850	KRT18P31	5:36876768-37066413	3.58082	3.5157	-0.026478	0.9522	0.988919	no	-
ENSG00000186684	CYP27C1	2:127184119-127220078	2.32971	2.82818	0.279724	0.07195	0.353591	no	-
ENSG00000152767	FARP1	13:98142561-98578830	17.8737	16.5675	-0.109482	0.69025	0.946698	no	-
ENSG00000144580	CNOT9	2:218568579-218597080	29.9157	26.1447	-0.194384	0.07395	0.358582	no	-
ENSG00000273090	AC007378.1	2:36355777-36646087	3.1333	6.16528	0.976484	0.7116	0.951346	no	-
ENSG00000273687	AC004223.4	17:34927858-35121522	2.03937	6.51009	1.67455	0.4413	0.835157	no	-
ENSG00000162407	PLPP3	1:56145720-56645301	11.7619	10.4179	-0.175057	0.0447	0.262634	no	-
ENSG00000130958	SLC35D2	9:96235305-96383711	10.0201	14.3729	0.520454	5e-05	0.00128757	yes	-
ENSG00000089639	GMIP	19:19629475-19643657	3.89466	4.5713	0.231107	0.23255	0.648284	no	-
ENSG00000100403	ZC3H7B	22:41301524-41360147	19.22	18.5326	-0.052543	0.428	0.826409	no	-
ENSG00000188677	PARVB	22:43923738-44172949	16.3829	24.1575	0.56028	0.01155	0.106551	no	-
ENSG00000170581	STAT2	12:56341596-56360167	6.7078	7.70875	0.200657	0.1785	0.576742	no	-
ENSG00000111641	NOP2	12:6556862-6614524	66.7941	64.6046	-0.0480838	0.76745	0.962599	no	-
ENSG00000174292	TNK1	17:7380533-7404097	1.62459	3.24995	1.00034	0.07	0.348569	no	-
ENSG00000163960	UBXN7	3:196347661-196432530	12.1267	11.2705	-0.105635	0.68755	0.945512	no	-
ENSG00000163607	GTPBP8	3:112990446-113183301	15.3999	16.0365	0.0584383	0.7668	0.962599	no	-
ENSG00000213412	HNRNPA1P33	10:46369112-46537864	44.4251	37.1863	-0.256604	0.25825	0.679891	no	-
ENSG00000073417	PDE8A	15:84980439-85139145	74.2223	73.7866	-0.00849387	0.9389	0.987666	no	-
ENSG00000130764	LRRC47	1:3778558-3796498	19.4146	19.9604	0.0399986	0.8329	0.973108	no	-
ENSG00000115556	PLCD4	2:218607854-218637184	2.10274	2.59746	0.304831	0.3665	0.781375	no	-
ENSG00000259079	AC005476.1	14:71292728-71741229	1.96563	2.15849	0.135031	0.9089	0.983379	no	-
ENSG00000186205	2020-03-01	1:220786912-220885059	7.27996	8.49317	0.222373	0.28845	0.710309	no	-
ENSG00000156172	C8orf37	8:95204455-95810136	3.98599	4.20721	0.0779257	0.4589	0.846687	no	-
ENSG00000155465	SLC7A7	14:22773221-22829820	1.00727	1.86869	0.891577	0.0169	0.140646	no	-
ENSG00000126777	KTN1	14:55499277-55701526	102.478	104.603	0.02961	0.69265	0.947424	no	-
ENSG00000152147	GEMIN6	2:38751533-38785002	19.9154	20.6626	0.0531373	0.6762	0.942107	no	-
ENSG00000173915	ATP5MD	10:103367975-103396492	636.057	611.62	-0.0565205	0.4407	0.834723	no	-
ENSG00000259075	POC1B-GALNT4	12:89419717-89548005	1.36497	1.14384	-0.254984	0.4274	0.826409	no	-
ENSG00000213453	FTH1P3	2:27381194-27409591	3.21447	3.89871	0.278416	0.7383	0.95726	no	-
ENSG00000143158	MPC2	1:167916674-168075843	19.1687	24.4389	0.350427	0.0025	0.0337819	yes	-
ENSG00000183283	DAZAP2	12:51238723-51271362	99.4367	92.8237	-0.0992852	0.34945	0.766604	no	-
ENSG00000181924	COA4	11:73872666-73931124	106.686	113.115	0.0844194	0.3012	0.720108	no	-
ENSG00000165097	KDM1B	6:18155328-18264548	7.6967	7.57739	-0.022539	0.8997	0.981928	no	-
ENSG00000286231	AL445423.2	1:220786912-220885059	2.58091	2.87233	0.154342	0.7006	0.948783	no	-
ENSG00000100142	POLR2F	22:37943049-38041915	72.3019	72.838	0.0106577	0.94925	0.988919	no	-
ENSG00000158863	FAM160B2	8:22089149-22104911	26.0289	27.2589	0.066613	0.7168	0.952025	no	-
ENSG00000227948	AC003989.1	7:110663050-111562517	11.6055	10.6936	-0.118061	0.69705	0.948723	no	-
ENSG00000127564	PKMYT1	16:2964215-2980479	39.8904	33.2999	-0.260524	0.0391	0.241293	no	-
ENSG00000003393	ALS2	2:201700266-201780956	8.88755	10.7761	0.277977	0.13225	0.496531	no	-
ENSG00000257913	DDN-AS1	12:48995148-49059774	1.52635	1.3759	-0.14971	0.8552	0.976161	no	-
ENSG00000140990	NDUFB10	16:1959537-1961975	186.684	153.787	-0.279665	0.0001	0.00240668	yes	-
ENSG00000204267	TAP2	6:32812762-32838822	8.92771	7.65808	-0.221307	0.42885	0.826698	no	-
ENSG00000226621	AC083855.1	3:11272308-11771350	1.03833	4.63035	2.15686	0.4752	0.85401	no	-
ENSG00000008441	NFIX	19:12995607-13098796	4.54284	4.04559	-0.167244	0.48405	0.858216	no	-
ENSG00000186314	PRELID2	5:145471798-145835369	11.7724	11.7018	-0.008678	0.9573	0.989276	no	-
ENSG00000112679	DUSP22	6:291629-351355	8.25669	8.38034	0.0214452	0.9073	0.983025	no	-
ENSG00000130023	ERMARD	6:169751621-169781600	8.25479	9.54326	0.209251	0.3222	0.741002	no	-
ENSG00000234797	RPS3AP6	15:59768351-59769146	14.4943	12.0694	-0.264132	0.0333	0.217409	no	-
ENSG00000229369	AL450263.2	9:127224264-127393660	1.09716	0.53806	-1.02793	0.26325	0.684162	no	-
ENSG00000136807	CDK9	9:127785678-127790787	28.7586	30.8065	0.0992413	0.4048	0.80978	no	-
ENSG00000100206	DMC1	22:38518947-38570204	1.66864	3.19815	0.938565	0.01735	0.142613	no	-
ENSG00000122592	HOXA7	7:27106183-27157936	5.09438	4.03037	-0.337994	0.51025	0.87307	no	-
ENSG00000256667	KLRA1P	12:10588062-10599669	1.99277	1.2427	-0.681297	0.05885	0.31255	no	-
ENSG00000279332	AC090772.4	18:23992772-24135829	3.63398	2.8391	-0.356117	0.7025	0.948915	no	-
ENSG00000163319	MRPS18C	4:83455931-83523348	18.3143	18.6148	0.0234796	0.90965	0.983585	no	-
ENSG00000148841	ITPRIP	10:104309697-104338465	11.9211	13.342	0.162458	0.0548	0.298707	no	-
ENSG00000123080	CDKN2C	1:50960744-50974634	18.0121	13.8677	-0.377238	0.0003	0.00613129	yes	-
ENSG00000198952	SMG5	1:156249223-156282825	35.627	33.9068	-0.0713964	0.55315	0.898296	no	-
ENSG00000223528	AL359094.1	10:126905408-127452517	1.9023	2.1684	0.188886	0.787	0.966314	no	-
ENSG00000234093	RPS15AP11	1:44780330-44780715	2.28031	0.901516	-1.3388	0.20715	0.616077	no	-
ENSG00000179546	HTR1D	1:23191894-23194729	9.05077	10.374	0.19686	0.02425	0.176976	no	-
ENSG00000262049	AC139530.2	17:81681173-81703300	13.9165	12.079	-0.204295	0.23355	0.649386	no	-
ENSG00000224858	RPL29P11	3:36993331-37050918	74.2131	72.0786	-0.0421029	0.7811	0.964193	no	-
ENSG00000128590	DNAJB9	7:108569866-108574850	9.47307	13.6021	0.521925	0.0005	0.00931095	yes	-
ENSG00000273173	SNURF	15:24101826-25439056	7.21226	4.09398	-0.816947	0.42745	0.826409	no	-
ENSG00000272269	AL138724.1	6:17615034-17707344	13.9067	12.5717	-0.1456	0.56925	0.905915	no	-
ENSG00000143622	RIT1	1:155897807-155911404	16.6796	17.1648	0.0413684	0.84175	0.973665	no	-
ENSG00000163681	SLMAP	3:57755449-57929168	25.2677	28.9307	0.195307	0.1708	0.568681	no	-
ENSG00000223508	RPL23AP53	8:213185-264703	1.43613	2.13599	0.572719	0.17825	0.576742	no	-
ENSG00000114021	NIT2	3:100334738-100361635	44.7526	55.747	0.316923	0.003	0.0388771	yes	-
ENSG00000006016	CRLF1	19:18571729-18621039	4.96143	3.71088	-0.418995	0.58385	0.911988	no	-
ENSG00000173210	ABLIM3	5:149141482-149345333	8.13137	8.22418	0.0163734	0.91755	0.985197	no	-
ENSG00000128731	HERC2	15:28111039-28322172	30.3069	32.2511	0.0897021	0.58445	0.911988	no	-
ENSG00000197362	ZNF786	7:149069642-149090782	3.67588	4.2278	0.201817	0.05845	0.311537	no	-
ENSG00000019186	CYP24A1	20:54153445-54173986	762.054	738.632	-0.0450375	0.71875	0.952587	no	-
ENSG00000116521	SCAMP3	1:155255978-155262430	48.9995	52.062	0.0874637	0.30335	0.722254	no	-
ENSG00000134363	FST	5:53480625-53487134	4.52183	2.77493	-0.704455	0.0018	0.0262515	yes	-
ENSG00000165699	TSC1	9:132891347-132991687	14.6276	15.1086	0.0466769	0.73405	0.95669	no	-
ENSG00000140807	NKD1	16:50548395-50649249	2.22999	1.4733	-0.597986	0.29485	0.713802	no	-
ENSG00000070159	PTPN3	9:109375465-109498313	7.29305	7.71771	0.0816505	0.45225	0.843395	no	-
ENSG00000132581	SDF2	17:28648355-28662189	44.2027	60.123	0.443783	0.0005	0.00931095	yes	-
ENSG00000168970	JMJD7-PLA2G4B	15:41828091-41972557	1.14186	1.15223	0.0130429	0.96925	0.990439	no	-
ENSG00000211584	SLC48A1	12:47706084-47837898	19.0269	27.5829	0.535734	0.0007	0.0120403	yes	-
ENSG00000119986	AVPI1	10:97677423-97687241	42.5275	44.2315	0.0566781	0.44055	0.834723	no	-
ENSG00000119403	PHF19	9:120855650-120894896	76.3304	61.3576	-0.315016	0.00105	0.0168693	yes	-
ENSG00000102096	PIM2	X:48913181-48919024	7.95243	8.27643	0.0576128	0.6069	0.92064	no	-
ENSG00000259522	AL136295.4	14:24171852-24232367	1.16976	1.4776	0.337043	0.6071	0.920711	no	-
ENSG00000113712	CSNK1A1	5:149492196-149551552	113.484	106.517	-0.0914052	0.2856	0.707563	no	-
ENSG00000228879	AL591848.1	1:246724408-246768137	3.20937	0.376598	-3.09119	0.26735	0.688459	no	-
ENSG00000269335	IKBKG	X:154531389-154565046	15.1865	15.4628	0.0260122	0.96305	0.989565	no	-
ENSG00000228509	AC006460.1	2:190607659-190708716	1.64397	0.795368	-1.04749	0.18455	0.586155	no	-
ENSG00000272746	AP005131.7	18:13217497-13652755	1.20765	0.91399	-0.401952	0.62415	0.92621	no	-
ENSG00000120885	CLU	8:27596916-27615031	441.934	789.098	0.836374	5e-05	0.00128757	yes	-
ENSG00000215068	AC025171.2	5:43014413-43192021	2.81333	2.90271	0.0451217	0.871	0.97774	no	-
ENSG00000161277	THAP8	19:36014507-36054762	4.37311	5.30581	0.278913	0.1837	0.584532	no	-
ENSG00000224321	RPL12P14	1:15792795-15793285	7.66553	7.83563	0.0316637	0.90025	0.981928	no	-
ENSG00000196839	ADA	20:44531784-44652233	18.822	15.3115	-0.297804	0.02145	0.164047	no	-
ENSG00000140497	SCAMP2	15:74843729-74873365	44.8679	46.5031	0.0516432	0.60845	0.921132	no	-
ENSG00000170430	MGMT	10:129467189-129770983	7.49835	7.04158	-0.090674	0.53735	0.888649	no	-
ENSG00000174912	METTL15P1	3:156713883-156714928	1.89426	2.30066	0.280413	0.2785	0.69949	no	-
ENSG00000235552	RPL6P27	18:6462143-6463015	14.4847	13.8125	-0.0685553	0.57965	0.910249	no	-
ENSG00000257647	AC124312.2	15:24101826-25439056	1.17454	0.654433	-0.843778	0.6918	0.947424	no	-
ENSG00000068400	GRIPAP1	X:48973719-49002264	24.8306	22.6224	-0.134367	0.22575	0.640644	no	-
ENSG00000164463	CREBRF	5:173056351-173139284	1.88247	2.41562	0.359767	0.2288	0.64453	no	-
ENSG00000144802	NFKBIZ	3:101779201-101861022	13.3393	7.93885	-0.748681	0.0124	0.112436	no	-
ENSG00000137876	RSL24D1	15:55180805-55197049	88.859	70.0957	-0.342192	5e-05	0.00128757	yes	-
ENSG00000280326	AC067931.2	8:140520155-140635633	0.911113	0.926339	0.0239103	0.98395	0.993151	no	-
ENSG00000270702	AC073657.2	15:41621223-41773081	0.700557	1.96873	1.49069	0.608	0.920755	no	-
ENSG00000081181	ARG2	14:67619919-67695793	1.82719	1.85942	0.025226	0.97975	0.992169	no	-
ENSG00000140297	GCNT3	15:59594874-59689534	63.4029	94.1151	0.569877	5e-05	0.00128757	yes	-
ENSG00000185697	MYBL1	8:66562174-66614247	28.3611	33.5053	0.240476	0.01065	0.100828	no	-
ENSG00000204315	FKBPL	6:32128706-32130288	5.31485	5.58113	0.0705283	0.6008	0.918108	no	-
ENSG00000267352	SH3GL1P3	17:68125776-68152468	3.25888	3.34303	0.0367801	0.9209	0.985576	no	-
ENSG00000172315	TP53RK	20:46557822-46689444	5.64563	6.10877	0.113747	0.32175	0.740629	no	-
ENSG00000163320	CGGBP1	3:88051943-88149885	46.3268	40.9698	-0.177286	0.1097	0.445673	no	-
ENSG00000184076	UQCR10	22:29767368-29770413	62.8099	57.7533	-0.121089	0.1736	0.571941	no	-
ENSG00000071539	TRIP13	5:892883-919357	44.6468	34.6554	-0.365477	0.01055	0.100092	no	-
ENSG00000101474	APMAP	20:24962924-24992751	75.256	80.9841	0.105832	0.0985	0.420891	no	-
ENSG00000197302	ZNF720	16:31713228-31794869	13.1159	10.9628	-0.2587	0.26775	0.688459	no	-
ENSG00000255232	AC087441.2	11:3854317-4093210	5.10036	4.33308	-0.235206	0.76305	0.961517	no	-
ENSG00000219545	UMAD1	7:7636517-8094272	12.0518	12.2662	0.0254397	0.88985	0.979868	no	-
ENSG00000091009	RBM27	5:146203549-146376963	15.1057	13.4287	-0.169773	0.18785	0.590854	no	-
ENSG00000011523	CEP68	2:65056365-65130331	8.70245	8.61691	-0.014251	0.91985	0.985305	no	-
ENSG00000137133	HINT2	9:35812959-35865518	45.9809	42.149	-0.125536	0.2826	0.703903	no	-
ENSG00000076826	CAMSAP3	19:7595901-7618304	1.79428	1.74226	-0.0424451	0.84925	0.974692	no	-
ENSG00000171428	NAT1	8:18170476-18223689	2.72967	2.77349	0.022976	0.91665	0.984941	no	-
ENSG00000095485	CWF19L1	10:100229666-100267680	19.2298	14.2585	-0.431522	0.02195	0.166458	no	-
ENSG00000167550	RHEBL1	12:49064675-49070025	1.80984	1.38152	-0.389606	0.2087	0.617988	no	-
ENSG00000137343	ATAT1	6:30626841-30646823	5.11201	5.14186	0.00839967	0.9526	0.988919	no	-
ENSG00000248641	HMGA1P2	4:73073375-73258798	2.6329	2.70515	0.0390559	0.894	0.980893	no	-
ENSG00000168887	C2orf68	2:85598546-85649283	17.2854	19.1922	0.150966	0.6107	0.921752	no	-
ENSG00000278367	AL356652.1	20:35172071-35284985	1.8665	2.92675	0.648964	0.72205	0.953034	no	-
ENSG00000079257	LXN	3:158644277-158692575	16.1487	14.7888	-0.126913	0.5412	0.891092	no	-
ENSG00000173517	PEAK1	15:77100655-77420144	17.778	18.3354	0.0445387	0.8205	0.97217	no	-
ENSG00000178988	MRFAP1L1	4:6707700-6709865	22.4773	19.739	-0.18742	0.02495	0.179971	no	-
ENSG00000166595	CIAO2B	16:66932064-66934423	77.6365	80.0271	0.0437536	0.5874	0.913732	no	-
ENSG00000107821	KAZALD1	10:101061840-101068131	2.81066	3.33684	0.247574	0.3553	0.772481	no	-
ENSG00000232472	EEF1B2P3	X:24693918-24996986	5.30979	4.87055	-0.12457	0.80205	0.970087	no	-
ENSG00000154370	TRIM11	1:228393672-228406835	18.2019	16.4417	-0.14673	0.2265	0.641661	no	-
ENSG00000269713	NBPF9	1:149054026-149103561	15.4818	16.9926	0.134333	0.07065	0.35045	no	-
ENSG00000237160	AC004022.2	7:95348717-95348910	78.8351	56.0731	-0.491529	0.6469	0.933055	no	-
ENSG00000053501	USE1	19:17215345-17219829	7.16287	8.39877	0.22964	0.30945	0.730315	no	-
ENSG00000138246	DNAJC13	3:132417501-132539032	20.0182	21.9575	0.133402	0.22265	0.635893	no	-
ENSG00000198720	ANKRD13B	17:29560546-30186475	15.8769	15.7981	-0.00717819	0.98385	0.993151	no	-
ENSG00000091164	TXNL1	18:56597208-57038845	54.587	49.5794	-0.138817	0.1357	0.503526	no	-
ENSG00000101052	IFT52	20:43590930-43647296	23.5252	20.5597	-0.194388	0.36805	0.782274	no	-
ENSG00000197548	ATG7	3:11272308-11771350	29.3917	39.9402	0.442433	0.01145	0.105845	no	-
ENSG00000240399	AC004801.2	12:48042896-48146404	2.42918	1.85401	-0.38982	0.68305	0.943851	no	-
ENSG00000218510	LINC00339	1:21977020-22101360	3.38224	5.90599	0.8042	0.19585	0.601429	no	-
ENSG00000121486	TRMT1L	1:185118100-185157072	17.8274	18.0234	0.0157749	0.93805	0.987404	no	-
ENSG00000145506	NKD2	5:1008828-1038943	3.61453	3.70306	0.0349099	0.8791	0.978189	no	-
ENSG00000221914	PPP2R2A	8:26291507-26372680	47.4909	48.7343	0.0372864	0.7681	0.962599	no	-
ENSG00000186529	CYP4F3	19:15640896-15662825	1.71441	2.40219	0.486638	0.1856	0.587364	no	-
ENSG00000138614	INTS14	15:65578752-65611289	35.8486	38.0734	0.0868666	0.4541	0.843883	no	-
ENSG00000125246	CLYBL	13:99606668-99897134	2.33282	2.33764	0.00297778	0.99335	0.99643	no	-
ENSG00000127511	SIN3B	19:16829399-16880353	13.6565	11.9136	-0.196978	0.12675	0.48436	no	-
ENSG00000161939	RNASEK-C17orf49	17:6853860-7019659	2.34459	2.39373	0.0299248	0.968	0.990295	no	-
ENSG00000134058	CDK7	5:69234794-69277430	33.1697	31.8476	-0.0586813	0.68205	0.943699	no	-
ENSG00000274292	AC084018.2	12:121712751-121803906	2.90402	2.31225	-0.328754	0.2715	0.692425	no	-
ENSG00000101236	RNF24	20:3888238-4015558	8.54279	9.50821	0.154466	0.34085	0.759288	no	-
ENSG00000164509	IL31RA	5:55851356-55922854	2.57662	3.1874	0.3069	0.09805	0.420421	no	-
ENSG00000100916	BRMS1L	14:35819223-36067190	11.9356	14.578	0.288522	0.08595	0.39095	no	-
ENSG00000136770	DNAJC1	10:21756547-22003769	22.0103	26.6405	0.275442	0.00055	0.0100246	yes	-
ENSG00000173598	NUDT4	12:93377882-93441947	19.8745	17.2849	-0.201406	0.08425	0.385748	no	-
ENSG00000229822	AL353691.1	X:41514933-41923645	0.490105	1.52514	1.63778	0.50005	0.866658	no	-
ENSG00000168495	POLR3D	8:22245132-22275162	29.0227	30.4279	0.068213	0.5705	0.906621	no	-
ENSG00000136367	ZFHX2	14:23511759-23578790	3.25578	3.19817	-0.0257566	0.9478	0.988647	no	-
ENSG00000226520	KIRREL1-IT1	1:157993272-158100262	4.80627	3.70496	-0.37546	0.7278	0.954333	no	-
ENSG00000213433	RPLP1P6	5:151742315-151812785	1.54047	1.07043	-0.52518	0.76275	0.961517	no	-
ENSG00000141428	C18orf21	18:35972150-35979286	16.292	15.6001	-0.0626084	0.59555	0.915676	no	-
ENSG00000171617	ENC1	5:74627405-74867854	14.3861	23.4924	0.707519	5e-05	0.00128757	yes	-
ENSG00000101846	STS	X:7219455-7354810	1.73513	1.95687	0.173504	0.09315	0.408844	no	-
ENSG00000267040	AC027097.1	18:57630301-57803315	1.14458	1.21884	0.0906904	0.85475	0.976099	no	-
ENSG00000125652	ALKBH7	19:6372793-6379058	16.3567	14.6704	-0.156974	0.2498	0.670342	no	-
ENSG00000198618	PPIAP22	21:18857778-18858276	234.073	230.156	-0.0243465	0.73795	0.95726	no	-
ENSG00000168282	MGAT2	14:49620794-49623481	2.18273	2.364	0.115096	0.66265	0.938034	no	-
ENSG00000112759	SLC29A1	6:44219504-44234151	32.5159	26.0208	-0.32148	0.00065	0.0114872	yes	-
ENSG00000258048	AC073569.2	12:79574978-79942712	36.3174	39.1732	0.109206	0.85175	0.97554	no	-
ENSG00000224020	MIR181A2HG	9:124517274-124772927	5.80168	4.8448	-0.260034	0.35705	0.774324	no	-
ENSG00000090238	YPEL3	16:30092313-30104116	4.83616	6.79166	0.489902	0.02955	0.200855	no	-
ENSG00000183155	RABIF	1:202878956-202889135	7.22801	7.00843	-0.0445072	0.654	0.934354	no	-
ENSG00000248843	AL645949.2	4:3293027-3439913	0.943034	1.40048	0.57054	0.35875	0.775213	no	-
ENSG00000263271	AC110285.4	17:81395474-81466332	3.10829	5.17119	0.734375	0.44275	0.836759	no	-
ENSG00000136828	RALGPS1	9:126914773-127223166	5.32314	4.70889	-0.17689	0.5357	0.887304	no	-
ENSG00000133606	MKRN1	7:140453032-140479536	40.3172	41.6342	0.0463737	0.75375	0.959986	no	-
ENSG00000250479	CHCHD10	22:23763020-23784316	91.2674	98.4454	0.109224	0.32025	0.739727	no	-
ENSG00000141556	TBCD	17:82752064-83051810	56.3075	52.9017	-0.090013	0.452	0.843395	no	-
ENSG00000162139	NEU3	11:74988278-75018893	6.01315	6.42572	0.0957372	0.67315	0.941439	no	-
ENSG00000161847	RAVER1	19:10304802-10339661	26.4035	23.3276	-0.178691	0.07585	0.363733	no	-
ENSG00000168393	DTYMK	2:241675746-241686944	62.1244	45.7189	-0.442369	5e-05	0.00128757	yes	-
ENSG00000278949	AC127070.4	12:132768913-132956306	0.824488	1.21738	0.562209	0.48135	0.856471	no	-
ENSG00000240801	AC132217.1	11:2129111-2161341	0.535969	2.45908	2.1979	0.13195	0.496109	no	-
ENSG00000142408	CACNG8	19:53963039-53990215	2.19758	2.37656	0.112959	0.60375	0.920023	no	-
ENSG00000213592	PPIAP42	11:57712592-57819546	3.55203	3.12067	-0.186788	0.8716	0.97774	no	-
ENSG00000162961	DPY30	2:31865059-32039805	66.2264	66.7197	0.0107064	0.9336	0.986439	no	-
ENSG00000248423	AC100850.1	8:15417214-15766649	1.71035	1.58256	-0.112031	0.90045	0.981928	no	-
ENSG00000144746	ARL6IP5	3:69084936-69106092	40.3789	51.925	0.362828	5e-05	0.00128757	yes	-
ENSG00000134313	KIDINS220	2:8721080-8837630	21.9348	20.7595	-0.0794499	0.4526	0.843545	no	-
ENSG00000111962	UST	6:148747029-149076990	3.97116	5.84841	0.558484	0.10425	0.433397	no	-
ENSG00000218048	AL121949.1	6:63440765-63443580	5.07106	4.80062	-0.0790666	0.65775	0.936023	no	-
ENSG00000064961	HMG20B	19:3506272-3579088	38.5506	36.5371	-0.0773912	0.5788	0.909863	no	-
ENSG00000126216	TUBGCP3	13:112485010-112588205	18.1781	15.411	-0.238241	0.0712	0.352306	no	-
ENSG00000113441	LNPEP	5:96814027-97037513	20.947	24.3148	0.215091	0.17615	0.573629	no	-
ENSG00000183655	KLHL25	15:85759325-85794925	5.75961	5.73758	-0.00552876	0.95515	0.989276	no	-
ENSG00000121644	DESI2	1:244653102-244709033	29.718	24.6397	-0.270352	0.02075	0.16067	no	-
ENSG00000161202	DVL3	3:184155310-184173614	17.7692	16.9258	-0.0701547	0.4881	0.861326	no	-
ENSG00000115204	MPV17	2:27309491-27325680	31.6009	33.6104	0.0889421	0.37725	0.79009	no	-
ENSG00000245848	CEBPA	19:33299933-33302534	2.70212	3.08125	0.189424	0.15125	0.535329	no	-
ENSG00000258757	AL133453.1	14:52639914-52695900	14.3345	15.869	0.14672	0.6645	0.938507	no	-
ENSG00000228751	AC004022.1	7:95350163-95351229	1.97059	1.46077	-0.431899	0.1243	0.480063	no	-
ENSG00000166821	PEX11A	15:89664366-89690783	3.71912	5.20853	0.485915	0.01865	0.149283	no	-
ENSG00000181104	F2R	5:76403284-76735770	12.8973	11.6476	-0.147036	0.1634	0.55669	no	-
ENSG00000235440	AC011742.3	2:26034083-26137454	3.69117	3.54697	-0.0574911	0.94885	0.988887	no	-
ENSG00000114742	WDR48	3:39052012-39138903	14.7474	14.9596	0.020611	0.90715	0.983005	no	-
ENSG00000100442	FKBP3	14:45084098-45135319	87.5305	82.6128	-0.0834205	0.29815	0.716979	no	-
ENSG00000105085	MED26	19:16479056-16660442	5.78907	6.07165	0.068757	0.8339	0.973108	no	-
ENSG00000159788	RGS12	4:3293027-3439913	11.232	12.1306	0.111036	0.6701	0.940115	no	-
ENSG00000239887	C1orf226	1:162069690-162386812	1.45547	2.4594	0.756821	0.0142	0.124257	no	-
ENSG00000132646	PCNA	20:5114952-5126626	257.869	256.77	-0.00616169	0.91985	0.985305	no	-
ENSG00000125637	PSD4	2:113157324-113209396	4.35267	7.56685	0.797792	5e-05	0.00128757	yes	-
ENSG00000113140	SPARC	5:151661095-151724782	11.9744	7.59059	-0.657669	0.0009	0.0149112	yes	-
ENSG00000254470	AP5B1	11:65775892-65780802	7.83765	7.56671	-0.050755	0.529	0.883187	no	-
ENSG00000101198	NKAIN4	20:63240783-63272694	2.92256	2.44422	-0.257858	0.46305	0.849881	no	-
ENSG00000104324	CPQ	8:96645241-97149654	2.54137	2.66389	0.0679281	0.83805	0.973323	no	-
ENSG00000228852	AC092802.2	1:95117354-95278940	2.3227	0.768317	-1.59603	0.14755	0.52825	no	-
ENSG00000010318	PHF7	3:52410659-52423641	3.62557	2.54848	-0.508571	0.0637	0.328637	no	-
ENSG00000148154	UGCG	9:111896813-111935369	14.9474	14.6952	-0.0245496	0.8767	0.978189	no	-
ENSG00000178401	DNAJC22	12:49346887-49357546	13.0997	14.5779	0.154249	0.4461	0.838957	no	-
ENSG00000258864	AC008575.1	5:112707497-112922289	19.2513	17.2915	-0.154893	0.68735	0.945378	no	-
ENSG00000124214	STAU1	20:49113338-49188367	53.4393	49.2918	-0.116553	0.1131	0.454569	no	-
ENSG00000141699	RETREG3	17:42579512-42615238	35.6313	36.3362	0.0282624	0.86225	0.977504	no	-
ENSG00000185753	CXorf38	X:40626920-40647561	4.41608	4.75055	0.105328	0.3118	0.732409	no	-
ENSG00000114026	OGG1	3:9749943-9855138	11.582	10.8507	-0.0940963	0.7596	0.961248	no	-
ENSG00000105520	PLPPR2	19:11355385-11365698	8.76171	10.5025	0.261448	0.06235	0.324083	no	-
ENSG00000079332	SAR1A	10:70147288-70170523	46.7199	43.7143	-0.0959319	0.3583	0.774891	no	-
ENSG00000228843	AL133410.2	9:35749286-35758575	7.58188	9.31968	0.297725	0.41875	0.820834	no	-
ENSG00000164885	CDK5	7:151053814-151076530	23.174	24.9294	0.105341	0.6957	0.948256	no	-
ENSG00000248643	RBM14-RBM4	11:66616581-66677887	16.2529	12.7455	-0.350709	0.58695	0.913518	no	-
ENSG00000267368	UPK3BL1	7:102482444-102679295	3.46695	5.279	0.606598	0.12905	0.489223	no	-
ENSG00000278931	CR381670.1	21:8857259-8880976	1.72141	1.43293	-0.264623	0.23305	0.648596	no	-
ENSG00000164741	DLC1	8:13083360-13604610	5.33939	5.30407	-0.00957511	0.974	0.990876	no	-
ENSG00000229419	RALGAPA1P1	9:105447795-105552433	2.691	2.57553	-0.063273	0.62615	0.926453	no	-
ENSG00000229117	RPL41	12:56116589-56117967	4017.98	3361.7	-0.257279	0.00115	0.0181841	yes	-
ENSG00000138867	GUCD1	22:24540422-24555935	28.4972	29.1649	0.033413	0.82205	0.972261	no	-
ENSG00000150093	ITGB1	10:32900317-33082102	639.647	640.046	0.000899646	0.9934	0.99643	no	-
ENSG00000145241	CENPC	4:67468761-67545503	10.4838	7.40858	-0.500893	0.0003	0.00613129	yes	-
ENSG00000141040	ZNF287	17:16546953-16569204	6.10655	5.54668	-0.138733	0.6254	0.926309	no	-
ENSG00000197062	ZSCAN26	6:28267009-28302549	6.04715	6.93396	0.197424	0.53425	0.88596	no	-
ENSG00000114982	KANSL3	2:96593169-96704887	20.5278	16.0074	-0.35884	0.01285	0.115528	no	-
ENSG00000168610	STAT3	17:42313323-42388568	77.1687	91.0956	0.239366	0.00345	0.0433983	yes	-
ENSG00000168439	STIP1	11:64185271-64204543	207.313	202.709	-0.0324004	0.6926	0.947424	no	-
ENSG00000133027	PEMT	17:17505562-17610485	33.5454	34.3722	0.0351272	0.8539	0.976099	no	-
ENSG00000150455	TIRAP	11:126283064-126355587	4.58199	4.50259	-0.0252192	0.91775	0.985197	no	-
ENSG00000141552	ANAPC11	17:81887843-81911464	160.087	145.252	-0.140298	0.26425	0.684983	no	-
ENSG00000149273	RPS3	11:75399514-75422280	1883.8	1587.5	-0.246889	0.0139	0.122285	no	-
ENSG00000110906	KCTD10	12:109347902-109477359	24.5353	29.9958	0.289902	0.20065	0.606455	no	-
ENSG00000071205	ARHGAP10	4:147732062-148072780	8.47392	9.11747	0.105604	0.3618	0.777453	no	-
ENSG00000254221	PCDHGB1	5:141330570-141512981	1.61263	1.53484	-0.0713272	0.8179	0.97217	no	-
ENSG00000176597	B3GNT5	3:183178042-183428778	8.48439	10.1036	0.251987	0.1338	0.499437	no	-
ENSG00000167333	TRIM68	11:4598671-4608231	7.31611	6.67139	-0.133089	0.44225	0.836347	no	-
ENSG00000270857	AC007621.1	12:12049843-12267044	1.64932	1.27598	-0.370266	0.81785	0.97217	no	-
ENSG00000099331	MYO9B	19:17075780-17214537	23.827	23.7445	-0.00500394	0.97335	0.990845	no	-
ENSG00000138071	ACTR2	2:65227752-65271253	132.747	129.635	-0.034224	0.5969	0.916187	no	-
ENSG00000128655	PDE11A	2:177623243-178108339	2.68284	2.24516	-0.256943	0.4077	0.812246	no	-
ENSG00000184588	PDE4B	1:65792513-66374579	40.1072	33.5036	-0.259545	0.19335	0.598853	no	-
ENSG00000132357	CARD6	5:40841307-40860175	2.52886	3.64186	0.526188	0.0001	0.00240668	yes	-
ENSG00000077514	POLD3	11:74490518-74669117	23.1366	20.4953	-0.174884	0.19215	0.597861	no	-
ENSG00000158941	CCAR2	8:22604631-22669148	127.868	113.63	-0.170311	0.36105	0.776738	no	-
ENSG00000272849	AC084018.1	12:121712751-121803906	0.923443	1.21731	0.398602	0.7991	0.969867	no	-
ENSG00000104689	TNFRSF10A	8:23189278-23230926	16.7828	27.3668	0.705443	5e-05	0.00128757	yes	-
ENSG00000100949	RABGGTA	14:24265537-24271739	8.99912	10.0285	0.15625	0.28785	0.709529	no	-
ENSG00000178053	MLF1	3:158571162-158607252	10.0741	11.0168	0.129054	0.32005	0.739454	no	-
ENSG00000136628	EPRS	1:219968599-220046530	65.2133	59.8639	-0.12348	0.1288	0.488789	no	-
ENSG00000071553	ATP6AP1	X:154428644-154436516	40.3702	45.1864	0.162598	0.03025	0.203922	no	-
ENSG00000078487	ZCWPW1	7:100400825-100434118	1.60264	1.78272	0.15363	0.7681	0.962599	no	-
ENSG00000114948	ADAM23	2:206443531-206621127	3.59009	3.4748	-0.0470901	0.88555	0.979532	no	-
ENSG00000105472	CLEC11A	19:50723363-50725718	3.71325	3.54908	-0.0652374	0.6939	0.947802	no	-
ENSG00000158023	WDR66	12:121888730-122003927	2.73518	1.90471	-0.522064	0.2697	0.690818	no	-
ENSG00000233237	LINC00472	6:71221456-71420745	20.8517	27.6546	0.407354	0.0025	0.0337819	yes	-
ENSG00000092201	SUPT16H	14:21351475-21384019	87.4606	77.8561	-0.167823	0.01805	0.146168	no	-
ENSG00000130816	DNMT1	19:10133344-10231331	68.8622	61.6893	-0.158692	0.23075	0.646226	no	-
ENSG00000228302	AL512770.1	10:12129636-12250589	1.24842	1.35555	0.118775	0.88705	0.979532	no	-
ENSG00000196547	MAN2A2	15:90902217-90922584	23.3524	29.8265	0.353024	0.02975	0.201834	no	-
ENSG00000269069	AC007842.1	19:40023383-40025502	2.82445	2.66408	-0.0843326	0.5702	0.906621	no	-
ENSG00000226742	HSBP1L1	18:79964581-80033949	5.02129	5.10442	0.023689	0.9579	0.989276	no	-
ENSG00000188501	LCTL	15:66498014-66565979	2.53912	1.90599	-0.413788	0.7164	0.951974	no	-
ENSG00000143971	ETAA1	2:67086445-67412089	9.61668	9.16028	-0.0701472	0.39875	0.804775	no	-
ENSG00000137868	STRA6	15:74179465-74336472	29.1051	30.1138	0.0491528	0.62275	0.92621	no	-
ENSG00000226253	MRPL35P3	10:74151184-74709303	4.46277	2.85578	-0.644055	0.53525	0.886885	no	-
ENSG00000053254	FOXN3	14:89124870-89954777	11.9118	13.2202	0.150353	0.56795	0.905604	no	-
ENSG00000134253	TRIM45	1:117111059-117122587	1.90097	1.80444	-0.0751846	0.71835	0.952587	no	-
ENSG00000255358	AC019227.1	11:130226676-130314917	1.68676	0.571423	-1.56162	0.2807	0.702568	no	-
ENSG00000158427	TMSB15B	X:103917410-103966712	1.12236	0.948776	-0.242396	0.3916	0.800633	no	-
ENSG00000253210	AC040970.1	8:141117277-141195808	1.71922	2.93742	0.772795	0.42545	0.825626	no	-
ENSG00000223476	VN1R42P	7:64933272-64933616	1.19967	1.247	0.0558239	0.897	0.981641	no	-
ENSG00000087074	PPP1R15A	19:48872420-48876058	15.4005	14.1448	-0.122705	0.13725	0.507189	no	-
ENSG00000146166	LGSN	6:63275950-63319977	7.57055	7.87475	0.056836	0.6315	0.929544	no	-
ENSG00000197818	SLC9A8	20:49812712-49892242	8.54415	9.38443	0.135332	0.57255	0.907794	no	-
ENSG00000124782	RREB1	6:7107596-7251980	18.7582	15.8549	-0.242593	0.44335	0.837367	no	-
ENSG00000115539	PDCL3	2:100562992-100576739	22.1785	18.7329	-0.243588	0.0162	0.136331	no	-
ENSG00000267281	ATF7	12:53506687-53626410	4.11521	4.0082	-0.0380116	0.90505	0.982432	no	-
ENSG00000167968	DNASE1L2	16:2223579-2238711	1.28151	1.46783	0.19584	0.62625	0.926513	no	-
ENSG00000269653	AC011479.3	19:37907207-38208369	1.10016	0.734955	-0.581986	0.6512	0.933305	no	-
ENSG00000253293	HOXA10	7:27162437-27180261	4.71835	3.97851	-0.246054	0.1738	0.571941	no	-
ENSG00000105227	PRX	19:40393767-40413366	0.921856	0.904244	-0.0278293	0.8962	0.981285	no	-
ENSG00000153879	CEBPG	19:33373684-33382686	30.453	28.8412	-0.0784532	0.24735	0.667475	no	-
ENSG00000271580	AL583832.1	1:205086141-205122015	2.29673	1.91274	-0.26394	0.622	0.926005	no	-
ENSG00000183605	SFXN4	10:119140766-119165667	31.0655	30.4005	-0.0312182	0.7696	0.962599	no	-
ENSG00000154096	THY1	11:119381777-119526664	4.65519	3.10013	-0.586511	0.0135	0.119407	no	-
ENSG00000205220	PSMB10	16:67893253-67936864	23.4933	20.7068	-0.182145	0.3437	0.762152	no	-
ENSG00000188938	FAM120AOS	9:93431440-93566112	17.8086	17.4211	-0.0317384	0.8926	0.980591	no	-
ENSG00000174446	SNAPC5	15:66386816-66497780	35.622	38.1376	0.0984455	0.5797	0.910249	no	-
ENSG00000174915	PTDSS2	11:448267-491399	24.4547	23.834	-0.0370907	0.72525	0.953533	no	-
ENSG00000147955	SIGMAR1	9:34634721-34637809	78.0953	75.9549	-0.0400927	0.58825	0.913867	no	-
ENSG00000154059	IMPACT	18:24426633-24453531	11.7108	9.56225	-0.292418	0.07175	0.353475	no	-
ENSG00000136997	MYC	8:127735433-127742950	81.478	85.9324	0.0767916	0.3129	0.732987	no	-
ENSG00000274427	AC145423.2	12:123457640-123533719	7.63678	7.367	-0.0518872	0.9021	0.982197	no	-
ENSG00000206195	DUXAP8	22:15784958-15829984	5.48228	5.66966	0.0484862	0.84525	0.97375	no	-
ENSG00000122483	CCDC18	1:93149741-93369493	13.0323	13.4255	0.0428841	0.9187	0.985214	no	-
ENSG00000100124	ANKRD54	22:37830854-37895563	10.9299	11.4558	0.067798	0.8231	0.972261	no	-
ENSG00000223945	AC244033.1	1:150045659-150145329	1.62256	1.82967	0.173312	0.7494	0.959628	no	-
ENSG00000264186	SNRPCP4	18:2916993-3013315	1.89067	1.97584	0.0635685	0.95105	0.988919	no	-
ENSG00000129484	PARP2	14:20343047-20357905	27.47	23.1375	-0.247624	0.8479	0.974692	no	-
ENSG00000176531	PHLDB3	19:43474953-43504935	7.73229	13.0139	0.751086	5e-05	0.00128757	yes	-
ENSG00000240328	AC091805.1	12:19404044-19720801	3.45572	3.26897	-0.0801502	0.95025	0.988919	no	-
ENSG00000112851	ERBIN	5:65926474-66082549	63.7375	70.2476	0.140307	0.24095	0.659205	no	-
ENSG00000145916	RMND5B	5:178130995-178153967	19.0356	20.6787	0.119445	0.48625	0.860095	no	-
ENSG00000269924	AC024451.4	8:47260574-47736306	2.62754	3.18948	0.279609	0.63285	0.929879	no	-
ENSG00000273619	AL121832.2	20:62386302-62386970	4.36878	5.80602	0.410319	0.07745	0.368368	no	-
ENSG00000198951	NAGA	22:41998724-42070842	5.60571	4.60768	-0.282857	0.01965	0.154677	no	-
ENSG00000110075	PPP6R3	11:68460730-68616711	70.4413	65.121	-0.113299	0.34035	0.758643	no	-
ENSG00000096063	SRPK1	6:35794981-35921342	47.3892	44.5762	-0.0882847	0.50215	0.86804	no	-
ENSG00000112531	QKI	6:163413999-163578592	74.336	63.4401	-0.228666	0.04545	0.26437	no	-
ENSG00000151287	TEX30	13:102765887-102773811	12.8577	11.3276	-0.18279	0.11465	0.458041	no	-
ENSG00000171951	SCG2	2:223596939-223602361	1.18539	0.944972	-0.327018	0.2326	0.648284	no	-
ENSG00000273820	USP27X	X:49879947-49882565	2.45777	2.87161	0.22451	0.0898	0.400975	no	-
ENSG00000163634	THOC7	3:63741826-64003462	67.2197	61.3822	-0.131064	0.1782	0.576742	no	-
ENSG00000246174	KCTD21-AS1	11:78139770-78188626	1.06497	1.74389	0.711496	0.1455	0.524977	no	-
ENSG00000221838	AP4M1	7:100092727-100128495	9.87073	8.34232	-0.242708	0.4203	0.822173	no	-
ENSG00000115756	HPCAL1	2:10302888-10427617	40.0282	50.8347	0.344797	5e-05	0.00128757	yes	-
ENSG00000109736	MFSD10	4:2930560-2934834	27.7345	28.9729	0.0630224	0.4531	0.843545	no	-
ENSG00000213133	PPP1R14BP5	6:126257920-126258355	0.968103	0.779854	-0.311956	0.77615	0.963294	no	-
ENSG00000261063	AC009139.2	16:77190834-77444336	7.20061	8.17591	0.18326	0.6868	0.94491	no	-
ENSG00000230769	Z98048.1	22:40769629-40819399	2.95245	3.43259	0.217385	0.6753	0.942107	no	-
ENSG00000068308	OTUD5	X:48922027-48958386	28.8956	30.2434	0.0657705	0.38315	0.794948	no	-
ENSG00000125656	CLPP	19:6343760-6368906	38.4279	39.0976	0.0249259	0.76965	0.962599	no	-
ENSG00000263603	AC127024.2	17:30709298-30824692	2.30424	2.39038	0.052949	0.9127	0.984161	no	-
ENSG00000083635	NUFIP1	13:44939248-45083125	5.00283	4.72275	-0.0831173	0.51105	0.873524	no	-
ENSG00000269246	AC011445.2	19:39328352-39342372	105.715	41.2541	-1.35757	0.5427	0.891607	no	-
ENSG00000276903	HIST1H2AL	6:27837759-27865798	81.2079	42.7828	-0.924589	0.00155	0.023303	yes	-
ENSG00000106004	HOXA5	7:27106183-27157936	2.77306	2.83083	0.0297463	0.93735	0.987301	no	-
ENSG00000224543	SNRPGP15	19:14477759-14496149	12.6958	15.2799	0.267284	0.6899	0.946362	no	-
ENSG00000103534	TMC5	16:19410495-19499113	6.36419	7.49304	0.235574	0.04845	0.27638	no	-
ENSG00000083312	TNPO1	5:72794404-72916733	115.567	115.011	-0.00695765	0.9439	0.988548	no	-
ENSG00000143434	SEMA6C	1:151131684-151146664	0.925885	1.34698	0.540824	0.13175	0.495706	no	-
ENSG00000158796	DEDD	1:161118085-161132688	16.9871	17.9855	0.0823947	0.5367	0.888148	no	-
ENSG00000273899	NOL12	22:37681672-37776556	18.2376	17.1034	-0.0926327	0.59975	0.917668	no	-
ENSG00000164338	UTP15	5:73552189-73583380	29.375	27.1758	-0.112266	0.378	0.791293	no	-
ENSG00000123106	CCDC91	12:28133248-28581511	23.4499	23.5445	0.00580831	0.96195	0.989276	no	-
ENSG00000146842	TMEM209	7:130164712-130216844	21.2969	17.6799	-0.268533	0.01575	0.133856	no	-
ENSG00000228434	AC004951.1	7:43926435-44042306	6.59275	6.21832	-0.0843555	0.66425	0.938507	no	-
ENSG00000223820	CFL1P1	10:87751511-87845612	0.739088	1.14021	0.625482	0.6711	0.940322	no	-
ENSG00000275700	AATF	17:36948953-37056871	77.5962	67.3547	-0.204207	0.0063	0.0677588	no	-
ENSG00000152894	PTPRK	6:127968778-128520674	35.7476	38.89	0.121553	0.49815	0.865592	no	-
ENSG00000241769	LINC00893	X:149476987-149550510	3.54884	2.5031	-0.503632	0.4388	0.833714	no	-
ENSG00000117472	TSPAN1	1:46040139-46185962	1.74449	1.51308	-0.205317	0.64865	0.933305	no	-
ENSG00000023041	ZDHHC6	10:112374017-112446917	27.4485	27.8749	0.0222393	0.8812	0.978819	no	-
ENSG00000170906	NDUFA3	19:54102727-54131719	154.369	137.99	-0.161819	0.45995	0.84741	no	-
ENSG00000187954	CYHR1	8:144449581-144465677	27.187	30.296	0.15621	0.137	0.506785	no	-
ENSG00000164715	LMTK2	7:98106861-98209638	11.8151	11.6422	-0.0212681	0.75495	0.960183	no	-
ENSG00000159658	EFCAB14	1:46674035-46719114	23.3583	29.6135	0.34232	0.05375	0.295396	no	-
ENSG00000109586	GALNT7	4:173131927-173329694	23.7562	24.8147	0.0628909	0.55575	0.899762	no	-
ENSG00000118960	HS1BP3	2:20560447-20651130	12.254	13.8937	0.181178	0.16125	0.553631	no	-
ENSG00000135040	NAA35	9:85941145-86022298	18.9952	20.2807	0.0944725	0.28165	0.702994	no	-
ENSG00000100726	TELO2	16:1493343-1612072	18.8177	18.6796	-0.0106267	0.94815	0.988647	no	-
ENSG00000237575	PYY2	17:28226562-28228065	1.01566	1.00277	-0.0184268	0.964	0.989841	no	-
ENSG00000077150	NFKB2	10:102394109-102402524	36.8417	61.1386	0.730744	0.0006	0.0107404	yes	-
ENSG00000182541	LIMK2	22:31212238-31280080	5.48774	5.98182	0.124372	0.4828	0.85718	no	-
ENSG00000176485	PLA2G16	11:63573194-63621671	33.2752	37.2067	0.161115	0.2015	0.607244	no	-
ENSG00000134884	ARGLU1	13:106541672-106568137	25.0804	24.4345	-0.0376408	0.70895	0.950695	no	-
ENSG00000160305	DIP2A	21:46458890-46570015	12.5382	11.8303	-0.0838436	0.36425	0.779344	no	-
ENSG00000119650	IFT43	14:75574887-76084585	22.2451	28.785	0.37183	0.09035	0.402656	no	-
ENSG00000065675	PRKCQ	10:6427142-6580301	4.00814	3.09848	-0.371372	0.0005	0.00931095	yes	-
ENSG00000213397	HAUS7	X:153444719-153509546	35.8734	29.0912	-0.302332	0.0785	0.370915	no	-
ENSG00000122692	SMU1	9:33041764-33076674	15.3681	13.92	-0.14278	0.02885	0.19793	no	-
ENSG00000159202	UBE2Z	17:48874859-48929056	75.5479	81.5363	0.110051	0.3301	0.747723	no	-
ENSG00000140988	RPS2	16:1962057-1964841	1786.26	1554.52	-0.200473	0.01855	0.148813	no	-
ENSG00000261333	CD24P2	15:56071420-56071639	8.8037	0.001	-13.1039	0.08805	0.397095	no	-
ENSG00000166902	MRPL16	11:59806139-59810778	38.0187	40.5523	0.0930745	0.25465	0.675743	no	-
ENSG00000071859	FAM50A	X:154444140-154450654	45.6633	54.3404	0.25099	0.01145	0.105845	no	-
ENSG00000116774	OLFML3	1:113979390-114035572	2.93416	2.91732	-0.0083039	0.95985	0.989276	no	-
ENSG00000170791	CHCHD7	8:56211685-56218798	9.88952	10.2375	0.049891	0.83655	0.973323	no	-
ENSG00000090863	GLG1	16:74447426-74607144	43.1937	46.8368	0.116822	0.1609	0.553074	no	-
ENSG00000211445	GPX3	5:151020437-151028992	5.14065	5.49014	0.0948921	0.7313	0.955797	no	-
ENSG00000104427	ZC2HC1A	8:78666088-78956082	7.89759	8.77034	0.15122	0.51305	0.874373	no	-
ENSG00000231378	NDUFAF4P4	1:174115299-174995308	1.40428	1.04857	-0.421407	0.66055	0.936975	no	-
ENSG00000125826	RBCK1	20:407497-430966	65.862	80.6308	0.291885	0.0028	0.0368415	yes	-
ENSG00000176809	LRRC37A3	17:64854311-64919480	9.94382	10.0207	0.0111112	0.9565	0.989276	no	-
ENSG00000171928	TVP23B	17:18781110-18806714	39.5956	42.0113	0.0854373	0.4901	0.861326	no	-
ENSG00000073712	FERMT2	14:52791784-52952435	33.0535	31.2462	-0.0811223	0.34625	0.763954	no	-
ENSG00000140740	UQCRC2	16:21952659-21983660	111.566	95.5081	-0.224202	0.0589	0.31255	no	-
ENSG00000100324	TAB1	22:39399777-39437060	10.869	10.5704	-0.0401892	0.7748	0.963191	no	-
ENSG00000092203	TOX4	14:21459019-21511342	37.8554	35.9662	-0.0738574	0.67525	0.942107	no	-
ENSG00000255114	AP003392.3	11:119044187-119057227	12.1288	15.6169	0.364671	0.2633	0.684193	no	-
ENSG00000162639	HENMT1	1:108648289-108661526	4.27742	4.13558	-0.0486512	0.7423	0.957526	no	-
ENSG00000151692	RNF144A	2:6912276-7077901	7.86498	7.60026	-0.0493943	0.7841	0.965424	no	-
ENSG00000143575	HAX1	1:154272510-154275875	55.7903	51.3534	-0.119555	0.1192	0.468637	no	-
ENSG00000142173	COL6A2	21:46098096-46132849	8.52423	11.9169	0.483368	0.03365	0.219138	no	-
ENSG00000163939	PBRM1	3:52495337-52770946	25.113	22.0258	-0.18924	0.4426	0.836759	no	-
ENSG00000220392	FCF1P5	6:111299027-111606906	1.68125	1.11287	-0.595249	0.7124	0.951491	no	-
ENSG00000172986	GXYLT2	3:72888072-73069199	3.43742	4.54403	0.402646	0.4475	0.83985	no	-
ENSG00000178685	PARP10	8:143977152-144047085	1.89199	1.40863	-0.425612	0.33605	0.754658	no	-
ENSG00000170915	PAQR8	6:52361420-52577060	1.3367	1.12713	-0.246022	0.50755	0.870845	no	-
ENSG00000050130	JKAMP	14:59429021-59576812	45.0107	52.636	0.225782	0.1097	0.445673	no	-
ENSG00000131584	ACAP3	1:1292389-1324691	9.1284	11.3689	0.316659	0.1576	0.547131	no	-
ENSG00000122386	ZNF205	16:3110459-3142805	6.71184	7.96954	0.247788	0.24185	0.65998	no	-
ENSG00000146707	POMZP3	7:76549359-76627982	10.233	9.58756	-0.0939936	0.50675	0.870469	no	-
ENSG00000070770	CSNK2A2	16:58129528-58217805	57.5118	52.3105	-0.136757	0.1128	0.45397	no	-
ENSG00000128536	CDHR3	7:105876795-106036432	6.21404	7.59828	0.290141	0.1092	0.444544	no	-
ENSG00000264769	AC145207.8	17:81911938-81927735	6.69174	6.46235	-0.0503225	0.93445	0.9866	no	-
ENSG00000236460	SNX2P2	7:31751178-32299329	0.640853	1.85324	1.53198	0.35795	0.774692	no	-
ENSG00000217041	AL512430.2	6:110609977-110815958	1.18157	2.23205	0.917664	0.588	0.913732	no	-
ENSG00000257621	PSMA3-AS1	14:57999734-58298139	22.9903	22.2236	-0.0489328	0.83535	0.973323	no	-
ENSG00000066777	ARFGEF1	8:66964098-67343781	25.2965	23.6056	-0.0998086	0.55805	0.900816	no	-
ENSG00000125351	UPF3B	X:119805310-119852998	12.1795	9.77125	-0.31784	0.0049	0.0562237	no	-
ENSG00000168397	ATG4B	2:241637212-241673857	23.8082	29.3946	0.304093	0.0259	0.184244	no	-
ENSG00000157014	TATDN2	3:10248022-10321112	28.0743	28.2792	0.0104913	0.9493	0.988919	no	-
ENSG00000105088	OLFM2	19:9853717-9936552	6.86762	5.38826	-0.349991	0.03735	0.235245	no	-
ENSG00000167644	C19orf33	19:38244034-38317273	541.578	647.227	0.257103	0.04815	0.275104	no	-
ENSG00000158747	NBL1	1:19338774-19658456	14.5522	17.447	0.261742	0.31795	0.736774	no	-
ENSG00000159261	CLDN14	21:36430359-36576569	1.66839	1.29285	-0.367902	0.23445	0.650384	no	-
ENSG00000183395	PMCH	12:102120184-102481744	1.67847	1.19141	-0.494477	0.4837	0.857933	no	-
ENSG00000253251	SHLD3	5:65589689-65871725	2.96777	4.16843	0.490125	0.26465	0.685221	no	-
ENSG00000133789	SWAP70	11:9664076-9752993	16.6401	16.0982	-0.0477647	0.57095	0.906779	no	-
ENSG00000126581	BECN1	17:42798791-42843758	39.1958	41.0975	0.0683516	0.7528	0.959958	no	-
ENSG00000167637	ZNF283	19:43827320-43852017	5.39612	7.94285	0.557734	0.08225	0.380821	no	-
ENSG00000118985	ELL2	5:95885097-95961851	20.3005	26.7436	0.397678	0.147	0.528089	no	-
ENSG00000230081	HSPE1P28	9:112217715-112333667	32.5249	9.52094	-1.77237	0.4567	0.845905	no	-
ENSG00000009335	UBE3C	7:157138915-157269370	54.6584	53.2208	-0.038453	0.75795	0.961057	no	-
ENSG00000270427	NRBF2P5	10:5765222-5842132	4.95619	3.82415	-0.374092	0.6234	0.92621	no	-
ENSG00000177463	NR2C2	3:14799330-15065317	33.3603	32.5082	-0.0373286	0.86115	0.977504	no	-
ENSG00000277147	LINC00869	1:149606333-149747818	1.98945	2.09651	0.0756201	0.83115	0.973108	no	-
ENSG00000155868	MED7	5:157085831-157255191	12.8665	11.5848	-0.151387	0.19225	0.597861	no	-
ENSG00000198160	MIER1	1:66924894-66988619	17.0488	16.9157	-0.0113073	0.9007	0.981978	no	-
ENSG00000271002	AC129492.6	17:8199122-8199437	1.3274	2.96745	1.16062	0.2556	0.677167	no	-
ENSG00000103319	EEF2K	16:22206277-22288738	10.6825	9.98967	-0.0967404	0.44095	0.835021	no	-
ENSG00000165185	KIAA1958	9:112380079-112669397	7.32971	6.00452	-0.287707	0.0836	0.38404	no	-
ENSG00000213590	AL807752.1	9:136935839-136937161	1.52535	1.5496	0.0227555	0.9211	0.985598	no	-
ENSG00000007255	TRAPPC6A	19:45071499-45305284	10.6274	16.5137	0.635875	0.05915	0.313231	no	-
ENSG00000091732	ZC3HC1	7:129953233-130051451	14.9727	16.7445	0.161353	0.2534	0.674013	no	-
ENSG00000251669	FAM86EP	4:3915182-3955419	4.55602	6.35846	0.480903	0.03805	0.237661	no	-
ENSG00000183864	TOB2	22:41433493-41446801	15.2697	14.8992	-0.0354368	0.7515	0.959958	no	-
ENSG00000066697	MSANTD3	9:100427155-100577636	50.0672	49.146	-0.0267918	0.77125	0.962847	no	-
ENSG00000229668	AL133384.1	10:114431112-114794344	1.60607	1.12621	-0.512059	0.80515	0.970372	no	-
ENSG00000234036	TXNP6	4:76949702-77040384	2.90725	3.53941	0.283854	0.87785	0.978189	no	-
ENSG00000163918	RFC4	3:186781779-186807058	39.0249	30.7016	-0.346081	0.07285	0.355976	no	-
ENSG00000163597	SNHG16	17:76557765-76586956	73.2875	60.3807	-0.27948	0.01565	0.133447	no	-
ENSG00000154978	VOPP1	7:55436055-55572988	65.3293	64.4127	-0.020385	0.7565	0.960726	no	-
ENSG00000182168	UNC5C	4:95162503-95552457	1.28842	0.910932	-0.500188	0.00015	0.00345326	yes	-
ENSG00000233122	CTAGE7P	10:130020024-130110830	1.13503	1.03678	-0.130621	0.56205	0.903228	no	-
ENSG00000090889	KIF4A	X:70286594-70420886	28.3344	19.8517	-0.513292	5e-05	0.00128757	yes	-
ENSG00000197702	PARVA	11:12377562-12530801	20.5056	23.017	0.166682	0.3343	0.752697	no	-
ENSG00000214184	GCC2-AS1	2:108448560-108534196	1.06815	1.81541	0.765181	0.3828	0.794788	no	-
ENSG00000170558	CDH2	18:27950965-28177130	60.5575	52.3822	-0.209229	0.0009	0.0149112	yes	-
ENSG00000267165	CHMP1B-AS1	18:11689263-11909223	23.8474	28.7266	0.268555	0.2433	0.662196	no	-
ENSG00000117724	CENPF	1:214603194-214664571	77.4959	51.2217	-0.597365	5e-05	0.00128757	yes	-
ENSG00000095574	IKZF5	10:122954380-123008817	6.21046	5.94303	-0.0635015	0.7909	0.967993	no	-
ENSG00000166529	ZSCAN21	7:100049773-100082548	4.85894	5.93642	0.288952	0.272	0.692994	no	-
ENSG00000138942	RNF185	22:31160181-31207019	6.71474	7.12307	0.0851676	0.4076	0.812236	no	-
ENSG00000159140	SON	21:33503930-33977691	226.299	196.469	-0.203929	0.55855	0.900977	no	-
ENSG00000237916	AC011753.4	2:109542798-109614143	6.22912	2.24387	-1.47304	0.2801	0.701456	no	-
ENSG00000206530	CFAP44	3:113211002-113515187	7.81224	13.6742	0.807648	0.0377	0.236376	no	-
ENSG00000112425	EPM2A	6:145382534-145737218	3.89526	5.76101	0.564602	0.12155	0.473538	no	-
ENSG00000266891	AP000902.1	18:9708274-9862551	1.848	0.481459	-1.94048	0.26285	0.684162	no	-
ENSG00000180044	C3orf80	3:160225495-160485773	1.713	1.04976	-0.706466	0.30265	0.721493	no	-
ENSG00000168014	C2CD3	11:74012713-74171210	19.3344	21.6556	0.16357	0.2969	0.715784	no	-
ENSG00000282057	AC092807.3	1:85265775-85578363	1.43514	1.50592	0.0694537	0.89435	0.981038	no	-
ENSG00000159905	AC006213.1	19:43951222-43967709	1.21409	1.74044	0.519577	0.17835	0.576742	no	-
ENSG00000215154	AC141586.1	16:2603349-2643296	7.8001	10.0191	0.361188	0.2864	0.707891	no	-
ENSG00000163251	FZD5	2:207762597-207769906	5.6542	5.42011	-0.0610008	0.4311	0.828152	no	-
ENSG00000203667	COX20	1:244835615-244864560	14.5255	16.1286	0.151033	0.9146	0.98441	no	-
ENSG00000145907	G3BP1	5:151742315-151812785	229.567	197.347	-0.218181	0.0519	0.289107	no	-
ENSG00000135407	AVIL	12:57762333-57818704	1.9303	1.49952	-0.364324	0.49855	0.86563	no	-
ENSG00000100294	MCAT	22:43132205-43143394	13.334	11.1801	-0.254177	0.0541	0.296235	no	-
ENSG00000198355	PIM3	22:49960767-49964072	10.1601	10.5089	0.0486971	0.61025	0.921685	no	-
ENSG00000164850	GPER1	7:996985-1138260	2.46456	2.15592	-0.193026	0.4705	0.851972	no	-
ENSG00000101412	E2F1	20:33675476-33686385	19.6002	18.7439	-0.0644472	0.3909	0.800087	no	-
ENSG00000266111	AC068025.2	17:29352068-29551904	3.84623	2.61862	-0.554638	0.80775	0.970608	no	-
ENSG00000172534	HCFC1	X:153947556-153971818	44.244	36.1954	-0.289675	0.0234	0.173227	no	-
ENSG00000160917	CPSF4	7:99408640-99466331	28.5158	27.2283	-0.0666546	0.7209	0.952973	no	-
ENSG00000228092	COX6CP15	10:76869600-77638369	13.2362	4.0204	-1.71908	0.5158	0.876573	no	-
ENSG00000146282	RARS2	6:87513937-87589987	13.2162	14.6139	0.145034	0.1697	0.568142	no	-
ENSG00000104081	BMF	15:40087889-40108892	1.12805	1.14342	0.0195244	0.9676	0.990295	no	-
ENSG00000232093	DCST1-AS1	1:155033823-155062775	1.08647	0.825105	-0.396999	0.6632	0.93807	no	-
ENSG00000128298	BAIAP2L2	22:38084899-38110684	2.0565	2.25286	0.131567	0.4899	0.861326	no	-
ENSG00000067057	PFKP	10:3066332-3172841	193.198	195.178	0.0147103	0.8429	0.973665	no	-
ENSG00000204389	HSPA1A	6:31815463-31817946	70.1794	134.952	0.943327	5e-05	0.00128757	yes	-
ENSG00000105726	ATP13A1	19:19645197-19663676	21.4484	24.3098	0.180668	0.15185	0.536438	no	-
ENSG00000199977	RF00045	18:21704956-21870957	106.073	26.42	-2.00536	0.4355	0.831602	no	-
ENSG00000212978	AC016747.1	2:61065870-61164829	10.3613	12.301	0.247571	0.3737	0.787505	no	-
ENSG00000134262	AP4B1	1:113761831-113914086	7.69801	7.83792	0.0259853	0.9224	0.985598	no	-
ENSG00000162426	SLC45A1	1:8317825-8344167	0.803964	1.55322	0.950059	0.00825	0.0827111	no	-
ENSG00000092199	HNRNPC	14:21209135-21269494	490.569	403.107	-0.283293	0.00095	0.0155397	yes	-
ENSG00000279152	AC129492.8	17:8188332-8190907	4.10852	4.39585	0.0975234	0.70275	0.948968	no	-
ENSG00000118873	RAB3GAP2	1:220148292-220272453	18.9861	19.3089	0.0243224	0.85535	0.976161	no	-
ENSG00000270800	RPS10-NUDT3	6:34246380-34426125	4.04536	3.67553	-0.138316	0.77965	0.964021	no	-
ENSG00000253626	EIF5AL1	10:79512600-79516440	11.6537	10.1516	-0.199081	0.0099	0.0956876	no	-
ENSG00000196576	PLXNB2	22:50274978-50307646	34.8158	55.8039	0.680624	5e-05	0.00128757	yes	-
ENSG00000176623	RMDN1	8:86333273-86514357	22.7176	27.1696	0.258183	0.21035	0.620381	no	-
ENSG00000075292	ZNF638	2:71276560-71435069	77.5365	80.1314	0.0474921	0.7407	0.95726	no	-
ENSG00000186468	RPS23	5:81972022-82278396	1602.87	1635.04	0.0286685	0.6703	0.940115	no	-
ENSG00000250384	UBE2CP3	4:56977721-57205510	2.97254	0.579003	-2.36005	0.3746	0.788349	no	-
ENSG00000110171	TRIM3	11:6448612-6474459	8.92567	13.9915	0.648518	0.03075	0.20652	no	-
ENSG00000116761	CTH	1:70411217-70439851	1.11537	1.24596	0.159735	0.5689	0.905915	no	-
ENSG00000087365	SF3B2	11:66050728-66069619	105.498	104.4	-0.0150939	0.8591	0.977034	no	-
ENSG00000145703	IQGAP2	5:76403284-76735770	3.60927	3.70598	0.038148	0.9071	0.983005	no	-
ENSG00000253330	AC024451.2	8:47260574-47736306	3.183	3.8104	0.259555	0.46385	0.849881	no	-
ENSG00000121413	ZSCAN18	19:58059238-58118427	1.70413	2.88379	0.758931	0.0257	0.1834	no	-
ENSG00000180198	RCC1	1:28505942-28539300	58.5354	44.3979	-0.398818	0.0006	0.0107404	yes	-
ENSG00000150593	PDCD4	10:110869742-110919201	30.5266	26.0274	-0.230036	0.22975	0.644868	no	-
ENSG00000117335	CD46	1:207752056-207795513	75.7563	89.2414	0.236347	0.09595	0.416669	no	-
ENSG00000176401	EID2B	19:39530989-39534422	1.79257	2.25638	0.331981	0.15935	0.549855	no	-
ENSG00000102316	MAGED2	X:54807598-54816015	37.3954	35.7663	-0.0642599	0.64475	0.933055	no	-
ENSG00000153207	AHCTF1	1:246771836-246931967	35.369	35.2138	-0.00634451	0.9651	0.989841	no	-
ENSG00000235109	ZSCAN31	6:28324692-28369172	1.49842	2.07232	0.467805	0.1793	0.578083	no	-
ENSG00000107341	UBE2R2	9:33750465-33920399	31.1177	29.7463	-0.0650252	0.3178	0.736616	no	-
ENSG00000101138	CSTF1	20:56392370-56406369	25.7973	26.7421	0.0518927	0.58275	0.911774	no	-
ENSG00000258924	AC002094.1	17:28357641-28407197	1.48211	2.28906	0.627103	0.4209	0.822901	no	-
ENSG00000197050	ZNF420	19:37007856-37304340	3.29254	5.25441	0.674328	0.0711	0.352198	no	-
ENSG00000162194	LBHD1	11:62646847-62673686	2.33595	2.45576	0.0721602	0.8659	0.97774	no	-
ENSG00000158987	RAPGEF6	5:131423920-131797063	13.4949	14.6709	0.120543	0.3413	0.75954	no	-
ENSG00000102981	PARD6A	16:67660945-67662778	1.78685	1.77049	-0.0132698	0.9597	0.989276	no	-
ENSG00000247240	UBL7-AS1	15:74461264-74516959	1.70863	2.69681	0.658414	0.1338	0.499437	no	-
ENSG00000242198	AC008897.1	5:75320154-75601144	3.15555	2.82474	-0.159773	0.8574	0.976589	no	-
ENSG00000175215	CTDSP2	12:57819926-57846729	26.3875	18.5708	-0.506819	0.01255	0.113397	no	-
ENSG00000120539	MASTL	10:27110111-27186924	20.9386	17.6863	-0.243533	0.08035	0.376596	no	-
ENSG00000197037	ZSCAN25	7:99616945-99632408	7.73854	7.48498	-0.0480629	0.8227	0.972261	no	-
ENSG00000151779	NBAS	2:15166913-15561334	15.0756	16.7544	0.152325	0.3222	0.741002	no	-
ENSG00000237441	RGL2	6:33289301-33298942	7.99366	7.8591	-0.0244921	0.8771	0.978189	no	-
ENSG00000166452	AKIP1	11:8911138-8933006	34.9686	38.5965	0.14241	0.29235	0.712534	no	-
ENSG00000105321	CCDC9	19:47255979-47273701	20.484	21.8912	0.0958536	0.5379	0.889232	no	-
ENSG00000133067	LGR6	1:202193900-202319781	0.795723	1.45754	0.873197	0.02905	0.198429	no	-
ENSG00000232916	HMGN2P27	5:116083806-116412762	1.88382	4.3213	1.1978	0.44925	0.841688	no	-
ENSG00000204174	NPY4R	10:46369112-46537864	18.6857	15.8653	-0.23606	0.0682	0.342826	no	-
ENSG00000185986	SDHAP3	5:1567494-1594620	3.09696	4.02737	0.378985	0.15965	0.550574	no	-
ENSG00000244144	AC128688.1	3:112140897-112294227	0.847285	1.21545	0.520571	0.49535	0.864309	no	-
ENSG00000155229	MMS19	10:97458323-97498794	39.8469	37.1734	-0.100197	0.39885	0.804775	no	-
ENSG00000072041	SLC6A15	12:84859490-84913615	15.637	10.0868	-0.632495	0.00675	0.0712386	no	-
ENSG00000279390	AF127577.6	21:14818842-15065936	5.21376	3.90616	-0.416573	0.1572	0.546306	no	-
ENSG00000271452	AC005034.5	2:75646782-75728123	4.61154	3.61699	-0.350459	0.69225	0.947424	no	-
ENSG00000145743	FBXL17	5:107859034-108382098	22.5868	20.2968	-0.154228	0.41365	0.815894	no	-
ENSG00000265683	SYPL1P2	17:27351857-27352584	1.62366	1.63396	0.00912311	0.94765	0.988647	no	-
ENSG00000233382	NKAPP1	X:120036235-120245267	2.03967	2.79499	0.454507	0.26735	0.688459	no	-
ENSG00000198920	KIAA0753	17:6578146-6640711	18.0817	15.8604	-0.189101	0.25895	0.68011	no	-
ENSG00000258917	ZMYND19P1	14:77672403-77708023	1.41423	1.1008	-0.361464	0.51835	0.877845	no	-
ENSG00000272182	AC135507.1	3:58427629-58433857	2.01973	0.377422	-2.41991	0.09755	0.419474	no	-
ENSG00000110429	FBXO3	11:33740938-33774543	13.3346	14.0475	0.0751389	0.5273	0.882147	no	-
ENSG00000242094	FOXP1-IT1	3:70952816-71756496	2.21638	1.48362	-0.579084	0.0512	0.286269	no	-
ENSG00000177981	ASB8	12:48147788-48181213	13.8771	14.2336	0.0365945	0.86205	0.977504	no	-
ENSG00000061918	GUCY1B1	4:155758991-155807774	1.26865	1.25968	-0.0102368	0.9581	0.989276	no	-
ENSG00000263142	LRRC37A17P	17:46923074-47100323	1.70399	1.24095	-0.457472	0.199	0.60492	no	-
ENSG00000171467	ZNF318	6:43295693-43369647	6.07991	5.64255	-0.107703	0.1933	0.598801	no	-
ENSG00000246889	AP000487.1	11:70270699-70436584	3.24891	2.67359	-0.281178	0.7534	0.959986	no	-
ENSG00000143367	TUFT1	1:151540304-151583583	20.4684	18.7986	-0.122773	0.2317	0.647338	no	-
ENSG00000174939	ASPHD1	16:29900374-29926236	5.0178	8.28562	0.723555	0.0019	0.0274875	yes	-
ENSG00000230409	TCEA1P2	3:37241788-37366751	5.24708	5.37142	0.0337887	0.9497	0.988919	no	-
ENSG00000173163	COMMD1	2:61888723-62147247	35.7305	36.0594	0.0132193	0.91005	0.983782	no	-
ENSG00000234602	MCIDAS	5:55219613-55227315	2.22248	1.34638	-0.723085	0.0286	0.196772	no	-
ENSG00000107021	TBC1D13	9:128787252-128810430	10.9201	11.734	0.103709	0.28875	0.710387	no	-
ENSG00000258337	AC130895.1	12:115953871-116277719	5.27891	5.01459	-0.0741083	0.9352	0.986651	no	-
ENSG00000181929	PRKAG1	12:48995148-49059774	31.5667	29.6924	-0.0883097	0.68205	0.943699	no	-
ENSG00000065802	ASB1	2:238426741-238452250	16.8549	19.1688	0.185592	0.32165	0.740608	no	-
ENSG00000126705	AHDC1	1:27534034-27604431	8.38989	10.7089	0.352086	0.0597	0.315125	no	-
ENSG00000106799	TGFBR1	9:99104037-99154192	52.8501	40.4503	-0.385756	0.0119	0.109054	no	-
ENSG00000116791	CRYZ	1:74705481-74766678	50.7203	61.9491	0.28852	0.0002	0.00438589	yes	-
ENSG00000169908	TM4SF1	3:149369021-149377692	178.436	153.935	-0.213085	0.0007	0.0120403	yes	-
ENSG00000010438	PRSS3	9:33750465-33920399	2.86029	3.53706	0.306389	0.5418	0.891268	no	-
ENSG00000154319	FAM167A	8:11339636-11475908	3.95675	2.69283	-0.555193	5e-05	0.00128757	yes	-
ENSG00000279887	AC046158.4	16:78099429-79212667	1.57069	1.46059	-0.104847	0.8146	0.972071	no	-
ENSG00000129226	CD68	17:7561918-7633382	3.98669	6.00125	0.590072	0.58595	0.913054	no	-
ENSG00000165406	2020-03-08	10:45454584-45594906	9.10037	8.69924	-0.0650358	0.5195	0.878719	no	-
ENSG00000276089	RF02103	13:49956732-51080862	164.752	191.764	0.219036	0.8988	0.981866	no	-
ENSG00000101447	FAM83D	20:38926311-38953106	45.1462	34.0815	-0.405616	5e-05	0.00128757	yes	-
ENSG00000251194	AL133330.1	11:35138869-35232402	3.70121	3.72306	0.00849187	0.9845	0.993317	no	-
ENSG00000277363	SRCIN1	17:38530030-38605952	2.63451	2.45886	-0.0995451	0.6941	0.947867	no	-
ENSG00000176024	ZNF613	19:51927146-51948759	1.12941	1.74646	0.628864	0.2043	0.61149	no	-
ENSG00000158769	F11R	1:160995210-161038977	6.89921	9.44119	0.452538	0.12505	0.481656	no	-
ENSG00000070047	PHRF1	11:576469-612222	22.8495	23.0148	0.0103993	0.8864	0.979532	no	-
ENSG00000222501	RNU4-25P	8:127794532-128187101	56.8881	29.6468	-0.940251	0.34505	0.763242	no	-
ENSG00000107281	NPDC1	9:137007233-137046179	19.2188	23.3238	0.279285	0.09325	0.409183	no	-
ENSG00000111843	TMEM14C	6:10722914-10731129	89.1449	103.772	0.219193	0.0012	0.0188589	yes	-
ENSG00000137207	YIPF3	6:43506968-43576038	25.4168	27.6478	0.121382	0.4599	0.84741	no	-
ENSG00000179104	TMTC2	12:82686879-83134870	4.00904	4.60808	0.200909	0.1454	0.524826	no	-
ENSG00000227671	AL390728.4	1:247189850-247241823	20.666	21.8442	0.0799911	0.6064	0.92064	no	-
ENSG00000212123	PRR22	19:5782959-5791225	2.69389	1.65036	-0.70691	0.0905	0.402903	no	-
ENSG00000176490	DIRAS1	19:2714566-2740048	2.02455	2.46202	0.282241	0.4842	0.858313	no	-
ENSG00000273455	AC072039.2	3:135965727-136147894	1.14798	1.22711	0.0961671	0.93415	0.986515	no	-
ENSG00000273129	PACERR	1:186680621-186681446	1.11147	0.62254	-0.836231	0.1487	0.530996	no	-
ENSG00000176383	B3GNT4	12:122203680-122266521	1.54674	1.683	0.121804	0.8254	0.972843	no	-
ENSG00000099812	MISP	19:751111-764318	50.8312	53.2842	0.0679935	0.27745	0.698605	no	-
ENSG00000176225	RTTN	18:70003030-70205945	22.0545	18.829	-0.228117	0.11105	0.44863	no	-
ENSG00000259682	AC091231.1	15:64460741-64686068	0.934532	1.05974	0.181394	0.87785	0.978189	no	-
ENSG00000116586	LAMTOR2	1:156054751-156058510	75.0016	75.9694	0.0184971	0.8196	0.97217	no	-
ENSG00000145050	MANF	3:51385046-51389397	49.5053	82.2037	0.73162	5e-05	0.00128757	yes	-
ENSG00000258490	AL049835.1	14:66212809-67181803	1.21422	0.907243	-0.420469	0.75185	0.959958	no	-
ENSG00000235065	RPL24P2	20:21114722-21115197	3.63004	4.60041	0.341777	0.331	0.748539	no	-
ENSG00000147459	DOCK5	8:25184688-25418082	70.7189	80.0047	0.177989	0.40885	0.813279	no	-
ENSG00000115687	PASK	2:241106098-241183652	7.74343	7.22417	-0.100141	0.6911	0.947359	no	-
ENSG00000145375	SPATA5	4:122923077-123319433	15.4898	12.9012	-0.263813	0.00465	0.0541829	no	-
ENSG00000104814	MAP4K1	19:38587640-38618882	0.801061	2.07181	1.37091	0.0163	0.136981	no	-
ENSG00000128585	MKLN1	7:130790207-131497694	54.4978	80.8473	0.569002	0.0001	0.00240668	yes	-
ENSG00000010361	FUZ	19:49766967-49817376	9.36761	8.92936	-0.0691242	0.8346	0.973323	no	-
ENSG00000100003	SEC14L2	22:30331987-30429054	14.122	12.0214	-0.23234	0.47825	0.855426	no	-
ENSG00000115507	OTX1	2:63050056-63057836	4.62925	3.83264	-0.27244	0.27565	0.696407	no	-
ENSG00000185787	MORF4L1	15:78759205-78898133	425.564	436.974	0.0381713	0.6856	0.944403	no	-
ENSG00000064309	CDON	11:125946055-126063335	3.61575	4.30813	0.252767	0.21555	0.628157	no	-
ENSG00000255580	AP000462.1	11:115169217-115504957	4.53339	3.46479	-0.387822	0.41535	0.817905	no	-
ENSG00000214174	AMZ2P1	17:64966549-64975576	3.51725	3.78968	0.107628	0.6135	0.922887	no	-
ENSG00000188725	SMIM15	5:61157703-61264929	53.1371	54.4172	0.0343432	0.77465	0.963191	no	-
ENSG00000137673	MMP7	11:102520507-102530750	15.7966	24.4924	0.63272	5e-05	0.00128757	yes	-
ENSG00000103150	MLYCD	16:83899114-83966332	2.59713	3.06065	0.23692	0.17575	0.573362	no	-
ENSG00000204852	TCTN1	12:110614026-110704950	31.1628	29.0735	-0.10012	0.51575	0.876571	no	-
ENSG00000214629	RPSAP6	10:74151184-74709303	1.26234	1.41926	0.169038	0.79515	0.969039	no	-
ENSG00000198431	TXNRD1	12:104215778-104350307	400.043	473.921	0.244492	0.0285	0.196459	no	-
ENSG00000248333	CDK11B	1:1632094-1659012	9.03829	8.23657	-0.134006	0.14475	0.523738	no	-
ENSG00000276564	AC130650.2	16:14071320-14266773	2.19136	1.96695	-0.155866	0.7094	0.950695	no	-
ENSG00000278915	AC005609.3	5:140786135-141012347	5.04986	6.98979	0.469006	0.3314	0.748993	no	-
ENSG00000285921	AP000779.1	11:95976597-96343195	1.38686	1.70648	0.299201	0.5756	0.908796	no	-
ENSG00000178996	SNX18	5:54517758-54546586	8.2304	9.36954	0.187016	0.05075	0.285257	no	-
ENSG00000135972	MRPS9	2:104936240-105102944	18.7638	18.401	-0.0281679	0.74935	0.959628	no	-
ENSG00000137845	ADAM10	15:58587506-58749791	131.605	152.81	0.215525	0.03435	0.222013	no	-
ENSG00000242325	RPS12P31	19:32597005-32678300	3.34178	2.63328	-0.343756	0.75885	0.961192	no	-
ENSG00000250462	LRRC37BP1	17:30573470-30672789	7.03648	5.44135	-0.370889	0.2383	0.655916	no	-
ENSG00000211456	SACM1L	3:45555393-45745409	23.6059	22.106	-0.0947095	0.64475	0.933055	no	-
ENSG00000174365	SNHG11	20:38446577-38450921	7.08206	6.72048	-0.0756048	0.6528	0.93399	no	-
ENSG00000272087	AC080013.4	3:158693119-158693768	1.66413	2.02076	0.28013	0.49495	0.8642	no	-
ENSG00000145632	PLK2	5:58453981-58460139	203.897	222.365	0.125089	0.4091	0.813417	no	-
ENSG00000148346	LCN2	9:128149070-128153453	1.89662	1.79222	-0.0816829	0.81605	0.97217	no	-
ENSG00000147457	CHMP7	8:23243636-23262000	25.3959	25.8093	0.0232954	0.83045	0.973108	no	-
ENSG00000258452	AC022404.1	14:80476982-81170414	7.06209	2.35635	-1.58354	0.4353	0.831484	no	-
ENSG00000256646	AC010132.3	7:42908725-42932185	4.82325	6.45242	0.419835	0.2397	0.658262	no	-
ENSG00000178104	PDE4DIP	1:148808180-149048286	7.16484	8.29547	0.211389	0.16155	0.553631	no	-
ENSG00000086061	DNAJA1	9:33025272-33039907	184.481	202.914	0.137396	0.0226	0.169745	no	-
ENSG00000137100	DCTN3	9:34613544-34620523	52.2956	45.1088	-0.213281	0.01645	0.13792	no	-
ENSG00000166004	CEP295	11:93661681-93814963	14.2505	11.8912	-0.261118	0.33455	0.75279	no	-
ENSG00000126226	PCID2	13:113177538-113267108	19.7487	25.8376	0.387714	0.02755	0.191818	no	-
ENSG00000178921	PFAS	17:8224814-8270491	65.4046	53.3829	-0.293014	0.15085	0.534615	no	-
ENSG00000250030	AC104806.1	4:67417304-67468251	2.20406	0.835544	-1.39938	0.1954	0.601379	no	-
ENSG00000274501	AL121845.4	20:63657809-63832038	3.15782	5.5236	0.80668	0.76485	0.962385	no	-
ENSG00000232830	AC110994.1	3:101324204-101513241	0.824807	1.33516	0.694884	0.58955	0.914235	no	-
ENSG00000183048	SLC25A10	17:81703366-81721016	32.1121	29.2893	-0.132743	0.31585	0.734362	no	-
ENSG00000162909	CAPN2	1:223701592-223776018	142.939	187.356	0.390383	5e-05	0.00128757	yes	-
ENSG00000161921	CXCL16	17:4731427-4746119	5.36985	5.20799	-0.0441551	0.87005	0.97774	no	-
ENSG00000141429	GALNT1	18:35581116-35711834	50.602	58.3664	0.205944	0.04485	0.263087	no	-
ENSG00000136783	NIPSNAP3A	9:104747682-104760120	11.2626	12.31	0.128291	0.1961	0.601582	no	-
ENSG00000103507	BCKDK	16:31106106-31112791	29.7062	30.9098	0.0573003	0.6764	0.942107	no	-
ENSG00000100614	PPM1A	14:60240120-60299087	36.1119	35.4967	-0.0247894	0.8301	0.973108	no	-
ENSG00000134531	EMP1	12:13196722-13219941	9.13976	15.1624	0.73027	0.00355	0.0443467	yes	-
ENSG00000142046	TMEM91	19:41262495-41425002	7.13387	6.12769	-0.219342	0.74345	0.95809	no	-
ENSG00000103356	EARS2	16:23522013-23574389	30.7573	27.9699	-0.137054	0.5363	0.887971	no	-
ENSG00000138617	PARP16	15:65234459-65300618	6.4707	6.04586	-0.0979742	0.38805	0.798315	no	-
ENSG00000025434	NR1H3	11:47239301-47269033	7.8477	13.9038	0.825137	0.0022	0.0303887	yes	-
ENSG00000141736	ERBB2	17:39671121-39730532	22.6483	29.3455	0.373737	0.01865	0.149283	no	-
ENSG00000125730	C3	19:6677703-6737603	20.3164	19.3469	-0.0705424	0.78885	0.966808	no	-
ENSG00000230798	FOXD3-AS1	1:63320883-63325126	1.96049	2.27773	0.216382	0.69805	0.948723	no	-
ENSG00000066933	MYO9A	15:71818395-72155459	27.2728	31.807	0.221881	0.24	0.658785	no	-
ENSG00000081377	CDC14B	9:96450168-96619830	11.1723	13.8653	0.311553	0.15225	0.536937	no	-
ENSG00000135069	PSAT1	9:78297124-78330093	118.931	107.1	-0.151166	0.01805	0.146168	no	-
ENSG00000277182	AC006449.5	17:38730234-38751457	1.34775	1.70384	0.338237	0.4026	0.807813	no	-
ENSG00000265491	RNF115	1:145719470-145844402	8.00626	7.80829	-0.0361218	0.7587	0.961192	no	-
ENSG00000260482	AC008870.1	16:23641465-23677472	1.42104	1.64426	0.210491	0.55755	0.900815	no	-
ENSG00000250280	AC026124.1	12:65278642-65642372	1.93723	1.81746	-0.0920716	0.70465	0.949598	no	-
ENSG00000071127	WDR1	4:10074338-10116949	119.196	117.577	-0.0197299	0.8396	0.973323	no	-
ENSG00000133243	BTBD2	19:1985437-2034881	28.1578	28.7104	0.0280388	0.72455	0.953265	no	-
ENSG00000011007	ELOA	1:23743154-23778287	18.93	18.5129	-0.0321435	0.7119	0.951346	no	-
ENSG00000156804	FBXO32	8:123497888-123541206	5.08384	5.41791	0.0918178	0.68975	0.946362	no	-
ENSG00000203684	IBA57-DT	1:228164085-228165512	0.988295	1.20675	0.288113	0.69455	0.948012	no	-
ENSG00000262119	AL079343.1	14:26443089-26598033	1.53132	1.28099	-0.257517	0.48875	0.861326	no	-
ENSG00000136950	ARPC5L	9:124862129-124877733	26.5376	25.7728	-0.0421886	0.6178	0.924034	no	-
ENSG00000186105	LRRC70	5:62306161-62628582	1.43149	1.23242	-0.216024	0.70785	0.950695	no	-
ENSG00000222020	HDAC4-AS1	2:239048167-239402364	1.2748	1.28992	0.0170107	0.9871	0.994366	no	-
ENSG00000176340	COX8A	11:63974619-64166113	422.324	344.149	-0.295317	0.00095	0.0155397	yes	-
ENSG00000169914	OTUD3	1:19882394-19912945	4.00878	3.75319	-0.0950459	0.73095	0.955621	no	-
ENSG00000080986	NDC80	18:2571556-2616635	14.8842	13.1627	-0.177326	0.24025	0.658843	no	-
ENSG00000100823	APEX1	14:20455190-20461612	150.312	126.289	-0.251231	0.0007	0.0120403	yes	-
ENSG00000006625	GGCT	7:30496620-30594809	54.0049	44.6245	-0.275254	0.0007	0.0120403	yes	-
ENSG00000283402	AC087821.2	8:18527302-19084730	1.96997	2.19637	0.156947	0.90705	0.983005	no	-
ENSG00000260111	AC012184.1	16:70375976-70439237	8.27912	9.03784	0.126501	0.7141	0.95192	no	-
ENSG00000099624	ATP5F1D	19:1241745-1244825	73.2765	60.0542	-0.287085	0.04545	0.26437	no	-
ENSG00000228166	MTND1P11	9:4984389-5185647	0.574838	1.18567	1.04448	0.21495	0.627017	no	-
ENSG00000122863	CHST3	10:71964394-72013558	17.6883	17.9426	0.0205936	0.7502	0.959958	no	-
ENSG00000182347	PDSS1P1	9:4984389-5185647	0.952465	1.10826	0.218558	0.67595	0.942107	no	-
ENSG00000279289	AL136164.3	6:71221456-71420745	4.21686	6.25804	0.569542	0.01085	0.102025	no	-
ENSG00000157214	STEAP2	7:89882352-90238137	10.3309	13.2505	0.359081	0.0063	0.0677588	no	-
ENSG00000243364	EFNA4	1:155063736-155087538	7.7045	7.30868	-0.0760905	0.583	0.911774	no	-
ENSG00000259668	AC066613.1	15:51414096-51622833	2.00164	2.12677	0.0874815	0.90865	0.983379	no	-
ENSG00000188690	UROS	10:125784979-125823285	46.0132	45.8032	-0.0065994	0.93935	0.987666	no	-
ENSG00000185808	PIGP	21:37059169-37073170	10.6543	12.2181	0.197584	0.22005	0.632938	no	-
ENSG00000090372	STRN4	19:46719510-46789043	45.168	46.6149	0.0454901	0.77475	0.963191	no	-
ENSG00000076513	ANKRD13A	12:109999185-110073686	10.097	7.94329	-0.346118	0.01365	0.120379	no	-
ENSG00000273747	AC022558.3	15:82836945-83103443	1.792	1.29125	-0.472802	0.71105	0.951175	no	-
ENSG00000140961	OSGIN1	16:83899114-83966332	20.7848	20.1219	-0.0467623	0.70315	0.949	no	-
ENSG00000023839	ABCC2	10:99782639-99852594	116.145	155.452	0.420542	0.00085	0.0142135	yes	-
ENSG00000184281	TSSC4	11:2400487-2403878	41.7833	38.3839	-0.122425	0.47315	0.852905	no	-
ENSG00000087995	METTL2A	17:62423866-62450822	20.3501	19.7612	-0.0423653	0.70785	0.950695	no	-
ENSG00000100228	RAB36	22:23145325-23164350	4.18056	3.72707	-0.165654	0.5437	0.892355	no	-
ENSG00000265778	AC018413.1	18:76357681-76495242	1.52583	1.9549	0.357501	0.7178	0.952452	no	-
ENSG00000279730	KMT5AP1	13:18279319-18309934	1.56642	1.58927	0.0208932	0.9617	0.989276	no	-
ENSG00000112739	PRPF4B	6:4021266-4157385	25.5871	22.8079	-0.165883	0.22525	0.639527	no	-
ENSG00000257181	AC025423.4	12:68808176-68971570	17.6913	28.2236	0.673862	0.0112	0.10439	no	-
ENSG00000159899	NPR2	9:35792153-35812272	3.95168	3.47294	-0.186309	0.54985	0.896897	no	-
ENSG00000196177	ACADSB	10:123008978-123058311	14.4736	13.5866	-0.0912393	0.6264	0.926513	no	-
ENSG00000270170	NCBP2-AS2	3:196942673-196943543	10.3738	10.7495	0.0513251	0.6868	0.94491	no	-
ENSG00000235437	LINC01278	X:63343226-63561071	7.95142	9.78663	0.2996	0.2821	0.703435	no	-
ENSG00000233733	H2AFZP6	22:31399522-31662432	1.36	0.383748	-1.82538	0.5477	0.895252	no	-
ENSG00000131097	HIGD1B	17:44846352-44916937	2.37871	2.48518	0.063171	0.96165	0.989276	no	-
ENSG00000159885	ZNF222	19:44025341-44089613	3.59843	4.52877	0.331752	0.16395	0.557405	no	-
ENSG00000286242	AC018797.3	4:102794382-102868896	2.74468	2.96921	0.113441	0.8649	0.97774	no	-
ENSG00000136840	ST6GALNAC4	9:127907885-127917041	10.9528	19.7732	0.852247	5e-05	0.00128757	yes	-
ENSG00000143319	ISG20L2	1:156721890-156736960	31.1107	32.3967	0.058436	0.6583	0.936124	no	-
ENSG00000204427	ABHD16A	6:31686954-31717918	10.4936	10.7857	0.0396101	0.77705	0.963403	no	-
ENSG00000237351	AL513366.1	X:47142215-47186813	2.1805	1.70855	-0.351887	0.53715	0.888481	no	-
ENSG00000267199	AP001029.2	18:12438889-12725740	0.988975	2.40272	1.28066	0.206	0.614387	no	-
ENSG00000256569	AC069234.3	12:120710457-120723640	10.1862	11.3271	0.153163	0.61005	0.921619	no	-
ENSG00000134755	DSC2	18:31058839-31162856	1.72095	2.4941	0.535314	5e-05	0.00128757	yes	-
ENSG00000235522	AC010978.1	2:105744911-105962384	1.6592	1.87462	0.17611	0.7462	0.958976	no	-
ENSG00000226465	AL390198.1	20:25697002-25752761	3.88929	4.51468	0.215117	0.73815	0.95726	no	-
ENSG00000234881	PIGFP2	9:123356169-123930152	2.11708	2.81216	0.409603	0.4705	0.851972	no	-
ENSG00000257086	AP001453.4	11:64244478-64249494	1.57457	1.43616	-0.132741	0.87965	0.978248	no	-
ENSG00000166578	IQCD	12:113195440-113298585	1.2524	1.28929	0.0418814	0.92725	0.986003	no	-
ENSG00000189367	KIAA0408	6:127438405-127519191	3.9812	3.8479	-0.049132	0.8953	0.981141	no	-
ENSG00000103642	LACTB	15:63121832-63158021	28.8246	28.9341	0.00547018	0.9711	0.990767	no	-
ENSG00000262879	AC068152.1	17:46923074-47100323	2.29227	4.56729	0.994561	0.0534	0.29428	no	-
ENSG00000157837	SPPL3	12:120762509-120904358	26.2936	26.9386	0.0349632	0.8127	0.971716	no	-
ENSG00000242510	NDUFB4P1	3:67360459-67654614	1.78104	1.55645	-0.194461	0.9024	0.982336	no	-
ENSG00000272602	ZNF595	4:53285-88208	10.4884	11.1384	0.0867474	0.5575	0.900815	no	-
ENSG00000261336	EIF4BP5	16:47144322-47701523	1.20987	1.26116	0.0598993	0.9245	0.985805	no	-
ENSG00000187522	HSPA14	10:14819244-14871741	24.7534	21.5216	-0.201841	0.07195	0.353591	no	-
ENSG00000141030	COPS3	17:17246615-17281273	84.3594	75.1907	-0.165995	0.0604	0.318168	no	-
ENSG00000176933	TOB2P1	6:28217642-28218634	0.940716	1.0097	0.102096	0.8113	0.971716	no	-
ENSG00000286207	AC012443.2	2:152335173-152649826	1.24943	1.4117	0.176163	0.54195	0.891268	no	-
ENSG00000110048	OSBP	11:59574397-59615774	23.2304	25.6386	0.142303	0.09885	0.421246	no	-
ENSG00000169230	PRELID1	5:177301197-177312757	130.994	124.952	-0.0681267	0.3595	0.7755	no	-
ENSG00000142409	ZNF787	19:56087365-56121295	23.0568	23.6628	0.0374285	0.70945	0.950695	no	-
ENSG00000237175	NME1P1	13:22040974-22276524	1.27714	2.18429	0.774248	0.4244	0.825179	no	-
ENSG00000169435	RASSF6	4:73571549-73620631	1.21956	1.67851	0.46082	0.0864	0.392502	no	-
ENSG00000196605	ZNF846	19:9751992-9793180	1.31181	1.23967	-0.0816027	0.8481	0.974692	no	-
ENSG00000133216	EPHB2	1:22710838-22921500	42.4834	41.2191	-0.0435862	0.54995	0.896897	no	-
ENSG00000142632	ARHGEF19	1:16197853-16212652	2.63319	2.72193	0.0478183	0.84755	0.974597	no	-
ENSG00000100302	RASD2	22:35540830-35553999	1.23348	1.50003	0.282257	0.0775	0.368411	no	-
ENSG00000268750	AC010522.1	19:57769654-57916610	13.4073	14.9801	0.160029	0.65005	0.933305	no	-
ENSG00000138326	RPS24	10:78033731-78056813	1477.28	1330.17	-0.151333	0.017	0.140958	no	-
ENSG00000189319	FAM53B	10:124461822-124791887	8.99487	8.01889	-0.1657	0.19055	0.595915	no	-
ENSG00000271710	NDUFA8P1	10:74151184-74709303	1.50481	1.01421	-0.569225	0.75405	0.959986	no	-
ENSG00000284634	AC092821.3	12:9448294-9658412	1.30091	1.71547	0.399083	0.3176	0.736247	no	-
ENSG00000188761	BCL2L15	1:113761831-113914086	1.15577	1.87014	0.694292	0.5167	0.876869	no	-
ENSG00000176945	MUC20	3:195658061-195741123	1.09994	1.11407	0.0184151	0.9762	0.991379	no	-
ENSG00000148331	ASB6	9:129608883-129642169	10.1542	11.4016	0.16716	0.0897	0.400851	no	-
ENSG00000177051	FBXO46	19:45710628-45730896	13.1648	10.628	-0.308815	0.0024	0.0326509	yes	-
ENSG00000279583	AC009086.3	16:29595129-29596137	4.56545	4.46854	-0.0309535	0.8718	0.97774	no	-
ENSG00000132561	MATN2	8:97868839-98046469	6.78058	5.44809	-0.315658	0.2362	0.653128	no	-
ENSG00000101745	ANKRD12	18:9102629-9285985	15.9828	16.4843	0.0445725	0.88465	0.979532	no	-
ENSG00000276115	AC026356.2	12:32104116-32383633	2.27522	2.30942	0.0215245	0.9554	0.989276	no	-
ENSG00000103995	CEP152	15:48712927-48811909	10.0408	8.10655	-0.308714	0.17705	0.574942	no	-
ENSG00000075142	SRI	7:88205117-88306891	76.3753	72.3326	-0.0784601	0.3645	0.779508	no	-
ENSG00000104660	LEPROTL1	8:30095397-30183639	32.09	34.0413	0.0851623	0.57655	0.909181	no	-
ENSG00000179262	RAD23A	19:12945854-12957223	43.3039	46.9565	0.116828	0.31365	0.733551	no	-
ENSG00000028203	VEZT	12:95217745-95302799	56.2361	66.1563	0.234382	0.0234	0.173227	no	-
ENSG00000054965	FAM168A	11:73400486-73598189	19.5059	17.8664	-0.126662	0.3142	0.733551	no	-
ENSG00000176393	RNPEP	1:201982371-202017183	43.6794	48.4996	0.15102	0.2342	0.650091	no	-
ENSG00000113851	CRBN	3:3126932-3179727	19.2518	20.3191	0.0778432	0.7275	0.954333	no	-
ENSG00000119946	CNNM1	10:99329355-99394330	9.60371	12.9952	0.436315	0.0001	0.00240668	yes	-
ENSG00000142694	EVA1B	1:36306386-36329221	5.9447	9.51123	0.678028	5e-05	0.00128757	yes	-
ENSG00000231707	PABPC1P1	4:39822862-39977956	2.18607	2.70516	0.307374	0.80195	0.970087	no	-
ENSG00000063601	MTMR1	X:150692970-150765108	16.4344	17.2296	0.0681704	0.6257	0.926309	no	-
ENSG00000255141	HNRNPA1P76	11:3854317-4093210	1.0472	1.09413	0.0632472	0.9383	0.987484	no	-
ENSG00000251348	HSPD1P11	5:95701248-95824383	1.47223	1.67513	0.18627	0.69835	0.948783	no	-
ENSG00000251497	PITPNM2-AS1	12:122983479-123150015	1.2195	1.25593	0.0424663	0.92395	0.985685	no	-
ENSG00000151229	SLC2A13	12:39626166-40106089	5.92266	8.00355	0.434395	0.00105	0.0168693	yes	-
ENSG00000109320	NFKB1	4:102501330-102617302	19.1235	19.4638	0.0254468	0.866	0.97774	no	-
ENSG00000256742	AC145422.1	12:121400040-121593504	1.20287	1.3088	0.121764	0.92115	0.985598	no	-
ENSG00000105672	ETV2	19:35641744-35644871	1.11647	2.32792	1.0601	0.02265	0.17005	no	-
ENSG00000219133	AL592114.1	1:204218852-204377665	5.22853	3.9382	-0.408869	0.5573	0.900815	no	-
ENSG00000235651	AC064850.1	2:135052264-135531218	1.56341	1.3688	-0.191785	0.734	0.95669	no	-
ENSG00000011376	LARS2	3:45388505-45554726	10.3391	9.75143	-0.0844249	0.49345	0.86309	no	-
ENSG00000270587	AC046185.2	17:63610771-63611184	1.59812	2.34465	0.552997	0.359	0.775289	no	-
ENSG00000241839	PLEKHO2	15:64841882-64958691	3.12783	3.60299	0.204033	0.1162	0.461675	no	-
ENSG00000146094	DOK3	5:177483393-177511274	4.21619	2.31539	-0.864685	0.01785	0.145135	no	-
ENSG00000158006	PAFAH2	1:25959766-25998117	5.61084	4.92483	-0.188143	0.59405	0.915396	no	-
ENSG00000233611	AC019068.1	2:236165235-236294927	1.3354	1.09292	-0.289084	0.72285	0.953034	no	-
ENSG00000271771	AC139792.1	5:34158120-34158767	0.788554	1.04286	0.403264	0.473	0.852905	no	-
ENSG00000270369	AL591684.3	10:47484456-47484754	0.780021	3.07586	1.9794	0.2909	0.71143	no	-
ENSG00000154001	PPP2R5E	14:63371363-63543377	40.2448	35.2612	-0.190721	0.0156	0.133147	no	-
ENSG00000130544	ZNF557	19:7069702-7087968	1.45251	1.16596	-0.31703	0.00995	0.0959651	no	-
ENSG00000083093	PALB2	16:23603159-23641310	15.3333	14.4196	-0.0886371	0.51095	0.873524	no	-
ENSG00000215270	AP000523.1	22:15852989-15893942	3.03623	3.18021	0.066841	0.74845	0.959362	no	-
ENSG00000112877	CEP72	5:612339-693352	12.5817	13.57	0.109094	0.4832	0.857637	no	-
ENSG00000277558	AL109923.1	20:34363234-34511393	1.68423	1.25892	-0.419903	0.7375	0.95726	no	-
ENSG00000024526	DEPDC1	1:68474151-68538627	19.2799	12.9692	-0.572008	0.00255	0.0343288	yes	-
ENSG00000267100	ILF3-DT	19:10651861-10653844	1.32477	0.920183	-0.525749	0.03385	0.220123	no	-
ENSG00000144040	SFXN5	2:72942035-73156721	12.7793	14.4169	0.173952	0.5445	0.892774	no	-
ENSG00000261342	AC006538.1	19:2714566-2740048	1.47041	1.29241	-0.186155	0.66025	0.936975	no	-
ENSG00000038427	VCAN	5:83471617-83582303	13.8792	13.2943	-0.0621166	0.7163	0.951974	no	-
ENSG00000272599	AC016394.2	10:73110374-73358859	8.39212	6.20299	-0.436072	0.475	0.85401	no	-
ENSG00000143258	USP21	1:161159449-161165723	13.2266	13.5984	0.0399947	0.7772	0.963403	no	-
ENSG00000268655	AC008687.4	19:49017495-49020523	1.2505	1.24875	-0.00202038	0.9935	0.99643	no	-
ENSG00000100290	BIK	22:43110749-43129712	0.747097	0.965548	0.370052	0.4658	0.850474	no	-
ENSG00000107819	SFXN3	10:100996617-101041244	15.5057	17.8758	0.205209	0.215	0.627017	no	-
ENSG00000243232	PCDHAC2	5:140786135-141012347	3.07242	4.09214	0.41348	0.0567	0.305919	no	-
ENSG00000102007	PLP2	X:49171897-49186528	114.246	108.242	-0.0778833	0.36095	0.776616	no	-
ENSG00000103494	RPGRIP1L	16:53598152-54158512	13.2593	12.0597	-0.136811	0.39825	0.804353	no	-
ENSG00000130254	SAFB2	19:5586998-5668478	32.6546	30.0926	-0.117877	0.57015	0.906621	no	-
ENSG00000130244	FAM98C	19:38403134-38426305	14.3524	14.946	0.0584674	0.7055	0.949828	no	-
ENSG00000268870	AC008758.5	19:12379188-12640098	2.07294	2.31273	0.157918	0.7839	0.965393	no	-
ENSG00000141577	CEP131	17:81189592-81222999	8.68299	6.66081	-0.382494	0.0105	0.0998275	no	-
ENSG00000159496	RGL4	22:23608451-23717356	2.10811	1.91749	-0.136731	0.6429	0.933055	no	-
ENSG00000075131	TIPIN	15:66336190-66386746	27.6634	23.665	-0.225224	0.02755	0.191818	no	-
ENSG00000178952	TUFM	16:28842410-28846348	126.424	126.154	-0.00308442	0.9638	0.989841	no	-
ENSG00000137409	MTCH1	6:36968140-36986298	59.177	60.2787	0.0266117	0.7001	0.948783	no	-
ENSG00000008869	HEATR5B	2:36968382-37084372	8.18941	10.082	0.29995	0.07255	0.355377	no	-
ENSG00000105427	CNFN	19:42387018-42390297	15.0864	12.5713	-0.263115	0.1167	0.462744	no	-
ENSG00000160767	FAM189B	1:155247204-155255483	17.7445	17.9109	0.0134659	0.89115	0.980581	no	-
ENSG00000243396	AC084198.1	3:101599242-101599644	0.591691	1.54545	1.38511	0.0974	0.41943	no	-
ENSG00000228638	FCF1P2	3:48241099-48301685	3.02993	3.34461	0.142554	0.791	0.967993	no	-
ENSG00000235681	AC245884.3	19:54444806-54463711	46.5496	48.908	0.0713017	0.808	0.970608	no	-
ENSG00000198886	MT-ND4	MT:10469-12137	4649.28	4533.12	-0.036503	0.67035	0.940115	no	-
ENSG00000257607	AC073957.2	7:996985-1138260	2.37399	1.58979	-0.578478	0.2122	0.622983	no	-
ENSG00000259216	AC084757.1	15:48712927-48811909	3.18302	2.32315	-0.454314	0.53835	0.889242	no	-
ENSG00000138030	KHK	2:27086746-27119128	4.82262	5.0402	0.0636638	0.7347	0.957106	no	-
ENSG00000251485	AC068134.3	2:231961244-232344350	2.11162	2.18279	0.0478231	0.92365	0.985598	no	-
ENSG00000109189	USP46	4:52590959-52659301	7.27348	12.177	0.743441	0.0076	0.0775312	no	-
ENSG00000109046	WSB1	17:27294075-27315926	38.5028	34.9882	-0.138095	0.2347	0.650677	no	-
ENSG00000059145	UNKL	16:1351930-1414751	25.9514	37.5892	0.534506	5e-05	0.00128757	yes	-
ENSG00000233230	AC079807.1	2:47695529-47907810	1.34623	0.851807	-0.660326	0.63685	0.932021	no	-
ENSG00000250021	ARPIN-AP3S2	15:89830598-89912952	13.9407	15.5697	0.159438	0.2248	0.638954	no	-
ENSG00000110435	PDHX	11:34853093-35020591	24.6437	26.0253	0.0786959	0.52415	0.881271	no	-
ENSG00000182197	EXT1	8:117794489-118111853	37.8532	35.1965	-0.104983	0.41835	0.820585	no	-
ENSG00000213385	AC105052.2	7:102748970-102809225	1.81199	1.87919	0.0525359	0.89915	0.981928	no	-
ENSG00000230457	PA2G4P4	3:156747345-156817062	10.5316	10.4922	-0.00540742	0.95905	0.989276	no	-
ENSG00000279769	CU639417.2	21:6034689-6036093	1.18399	1.16479	-0.023587	0.95685	0.989276	no	-
ENSG00000122729	ACO1	9:32384602-32454769	24.7185	28.3396	0.197228	0.00335	0.0424962	yes	-
ENSG00000169018	FEM1B	15:68267791-68295862	22.0837	21.9976	-0.00563578	0.96275	0.989565	no	-
ENSG00000214832	UPF3AP2	17:20009343-20403557	1.71304	1.26009	-0.443032	0.67725	0.942341	no	-
ENSG00000273079	GRIN2B	12:13437941-13981957	9.29394	8.62487	-0.107788	0.63435	0.930263	no	-
ENSG00000278600	AC015871.3	15:79833584-79926993	2.46868	2.50265	0.0197167	0.94725	0.988647	no	-
ENSG00000196843	ARID5A	2:96536742-96552634	2.66566	1.93141	-0.464838	0.0114	0.105654	no	-
ENSG00000198331	HYLS1	11:125883613-125903221	14.7025	12.6813	-0.213359	0.0415	0.251117	no	-
ENSG00000163710	PCOLCE2	3:142815921-142889206	11.3634	15.2934	0.428515	0.0095	0.0928168	no	-
ENSG00000257815	AC025159.1	12:69738680-70354993	2.72235	2.0344	-0.420249	0.57625	0.909181	no	-
ENSG00000260757	AC093520.1	16:31393311-31426505	1.60594	1.63139	0.0226837	0.9145	0.98441	no	-
ENSG00000164938	TP53INP1	8:94813310-95116455	2.87424	4.62046	0.684856	0.0002	0.00438589	yes	-
ENSG00000271447	MMP28	17:35568108-35868891	1.33294	1.77204	0.410799	0.63885	0.932339	no	-
ENSG00000268350	FAM156A	X:52925955-52995472	1.87196	1.99808	0.0940647	0.73605	0.95726	no	-
ENSG00000157193	LRP8	1:53238609-53328070	20.4639	24.0958	0.235701	0.12305	0.477113	no	-
ENSG00000070018	LRP6	12:12049843-12267044	30.4513	31.083	0.0296219	0.868	0.97774	no	-
ENSG00000175224	ATG13	11:46602860-46674818	25.8971	32.3371	0.3204	0.0509	0.285655	no	-
ENSG00000172469	MANEA	6:95577534-95609452	4.55557	4.47875	-0.0245354	0.8887	0.979767	no	-
ENSG00000104904	OAZ1	19:2252251-2355095	251.414	262.957	0.0647619	0.4016	0.80687	no	-
ENSG00000237149	ZNF503-AS2	10:75269818-75411842	7.68531	6.70199	-0.197514	0.3096	0.730382	no	-
ENSG00000177666	PNPLA2	11:818913-832883	23.7467	28.2275	0.249374	0.2619	0.683313	no	-
ENSG00000134597	RBMX2	X:130401986-130413656	21.4903	21.3648	-0.00844981	0.9531	0.988919	no	-
ENSG00000064933	PMS1	2:189770266-189877629	16.7616	17.663	0.0755705	0.80975	0.971152	no	-
[truncated: 14,692 more rows]
